# Supplementary material for: The structural maintenance of chromosomes 5 is a possible biomarker for individualized treatment of colorectal cancer
Source: Cancer Med. 2022 Jul 27;12(3):3276–87. doi: 10.1002/cam4.5074 (PMC9939147; doi:10.1002/cam4.5074)
Supplement: Supplementary file 2 — Table S1 [file CAM4-12-3276-s001.xlsx]

## Sheet: Sheet1
Information of GSE83129
Item	Information
Series	GSE83129
Title	RNA profiling in metastatic colorectal patients treated first-line with oxaliplatin
Experiment type	Expression profiling by array
Contact name	Mads heilskov rasmussen
Organization name	Aarhus University Hospiital
Country	Denmark
Platforms	GPL6244 [HuGene-1_0-st] Affymetrix Human Gene 1.0 ST Array [transcript (gene) version]
