# Supplementary material for: The structural maintenance of chromosomes 5 is a possible biomarker for individualized treatment of colorectal cancer
Source: Cancer Med. 2022 Jul 27;12(3):3276–87. doi: 10.1002/cam4.5074 (PMC9939147; doi:10.1002/cam4.5074)
Supplement: Supplementary file 3 — Table S2 [file CAM4-12-3276-s003.xlsx]

## Sheet: Sheet1
DEGs in OXA RESPONDER
Gene	logFC	AveExpr	t	P.Value	adj.P.Val	B
UBD	4.05107	8.34777	5.70246	3.96984e-06	0.00102021	4.35482
CLDN1	3.23379	7.37646	11.3256	5.17038e-12	4.17779e-08	16.7015
CFB	2.66533	8.60866	7.10416	9.47112e-08	0.000127548	7.84877
RPL36A-HNRNPH2	2.61782	10.9708	5.27067	1.2921e-05	0.00215267	3.24545
CKS1B	2.55922	9.07032	3.88594	0.000563961	0.0197484	-0.296458
CACYBP	2.50305	8.49572	6.38129	6.35642e-07	0.000347411	6.07278
IFITM1	2.43352	8.51872	8.0727	8.12755e-09	2.0207e-05	10.1184
CKS2	2.42649	7.65969	4.69935	6.1955e-05	0.0053829	1.7717
TRMT112	2.4172	8.46757	6.53212	4.25356e-07	0.000276858	6.44847
HSPH1	2.40833	9.14487	6.78149	2.20034e-07	0.000209623	7.06388
SNORD5	2.34519	7.57193	3.85166	0.000618041	0.020855	-0.381768
CENPW	2.31305	7.34724	5.12262	1.93931e-05	0.00266725	2.86358
LYZ	2.28955	8.53578	4.8655	3.92778e-05	0.0040689	2.19999
SNORD14E	2.28285	5.9334	6.16744	1.1275e-06	0.000490874	5.53604
GGH	2.26457	7.60968	4.3676	0.000153454	0.0090342	0.920458
SNORA27	2.25001	6.36364	5.34596	1.05123e-05	0.00188759	3.43946
PTPLAD1	2.23891	7.72583	6.28546	8.21375e-07	0.000379252	5.83281
DNAJC19	2.13034	8.13912	3.11018	0.00424541	0.0633651	-2.16169
EIF3E	2.11327	8.7775	5.54023	6.17905e-06	0.00129703	3.93905
VSNL1	2.10709	6.59024	5.4613	7.66664e-06	0.00150178	3.73626
SNORD80	2.10526	6.07853	4.5976	8.18704e-05	0.00642265	1.50991
GPX2	2.10259	9.36263	6.83938	1.88993e-07	0.000197047	7.20566
GTF3A	2.0963	9.441	5.87588	2.47812e-06	0.000782429	4.79736
EIF1AX	2.09078	6.68594	3.3851	0.00210718	0.043131	-1.51875
TOMM22	2.0857	6.81897	4.15048	0.000276735	0.0125731	0.368277
S100A11	2.08282	9.67487	5.74844	3.50298e-06	0.000926002	4.47234
BIRC5	2.07322	8.90523	5.68302	4.18567e-06	0.00104996	4.30508
PSMA2	2.07297	8.54575	5.85956	2.59026e-06	0.000782429	4.75581
PFDN4	2.0713	6.90253	5.38904	9.34259e-06	0.00175559	3.55038
IFITM3	2.06878	8.35116	7.40067	4.41163e-08	6.78992e-05	8.55779
CSE1L	1.97692	8.1765	5.47266	7.43211e-06	0.0014828	3.76547
PRRC2A	1.97536	5.83944	2.63661	0.0134601	0.114305	-3.20503
PTTG1	1.97227	9.07394	6.09074	1.38615e-06	0.000537136	5.34244
RPS15AP1	1.95167	7.64767	4.53609	9.68757e-05	0.00705207	1.35193
NUCKS1	1.95047	8.05117	3.68007	0.000974862	0.0274704	-0.805568
PTMA	1.95025	10.0349	5.16653	1.71919e-05	0.0024505	2.97688
LINC00152	1.94618	9.07066	4.99555	2.74861e-05	0.00324226	2.53561
GNB2L1	1.93684	10.4615	5.78536	3.16841e-06	0.000888065	4.56663
KRT23	1.92854	6.98359	4.29886	0.000185027	0.0100179	0.74512
CKAP2	1.91197	7.60684	5.67387	4.2914e-06	0.0010588	4.28164
NQO1	1.90609	8.48539	6.10166	1.34596e-06	0.000537071	5.37003
RSL1D1	1.90058	8.09131	6.53209	4.25396e-07	0.000276858	6.44838
DPY30	1.89544	8.4326	5.10522	2.03417e-05	0.00272806	2.81867
WDR12	1.89199	7.30088	4.82628	4.3741e-05	0.00433924	2.09882
RPS3	1.88632	11.8009	5.74624	3.52397e-06	0.000926002	4.46673
TPX2	1.87281	8.25017	5.60634	5.15875e-06	0.0011742	4.10866
USP12	1.87005	5.48275	3.08096	0.00456816	0.065738	-2.22859
RPL15	1.85104	9.82455	3.77908	0.000749871	0.0233944	-0.561729
C6orf48	1.84764	8.80159	5.25665	1.34272e-05	0.00219183	3.20931
CCNB1	1.83431	7.17943	5.84507	2.6941e-06	0.000798126	4.71891
GTF2F2	1.83309	8.25845	7.95298	1.09398e-08	2.52562e-05	9.84523
EIF2S3	1.8288	10.0928	7.50276	3.39948e-08	5.49372e-05	8.79909
RNU6-82P	1.82658	7.02552	4.20046	0.000241701	0.011552	0.494922
MACC1	1.81082	7.75014	4.76596	5.1612e-05	0.0047798	1.94332
TUBB	1.77611	7.7444	5.55843	5.87941e-06	0.00128748	3.98577
PLS3	1.77308	6.61883	6.70051	2.72366e-07	0.000221955	6.86483
TGFBI	1.76596	8.01615	6.71792	2.60138e-07	0.000221955	6.90769
QPCT	1.76209	6.97331	4.56106	9.04805e-05	0.00683276	1.41603
GSTP1	1.76115	10.0819	6.67881	2.88423e-07	0.000221955	6.81136
NUDT5	1.73854	6.05285	6.16495	1.13508e-06	0.000490874	5.52976
OLFM4	1.73778	9.00092	2.60088	0.0146376	0.119458	-3.27984
C8orf59	1.73633	7.41764	4.16761	0.000264201	0.0122514	0.411637
ELF1	1.73078	8.71068	5.24426	1.3891e-05	0.00221797	3.17737
TOP2A	1.7291	8.12185	4.84765	4.12503e-05	0.00420584	2.15393
CCDC59	1.72907	8.48579	4.5105	0.000103896	0.00738023	1.28627
ANLN	1.72263	7.23446	5.86648	2.54212e-06	0.000782429	4.77342
ODC1	1.71461	9.68732	4.04235	0.000370579	0.0152513	0.0953327
ZFAS1	1.71461	9.84695	6.40745	5.92773e-07	0.000330328	6.13811
KARS	1.71134	7.27497	6.12373	1.26827e-06	0.000525534	5.42577
PDCL3	1.69929	8.14521	5.76683	3.33211e-06	0.000897476	4.51932
CMSS1	1.69375	6.92758	4.787	4.87177e-05	0.00461596	1.99755
RCN1	1.69115	9.04498	4.82606	4.3767e-05	0.00433924	2.09826
HSPE1P6	1.6898	6.81243	3.44782	0.00179133	0.0393936	-1.36894
ZFAND1	1.67917	6.64261	2.77104	0.00977618	0.0975528	-2.91833
RPL29	1.678	9.03743	5.4305	8.34039e-06	0.00160653	3.65707
SAP18	1.67611	8.9713	3.76339	0.000781804	0.0238834	-0.600514
RPF2	1.67325	7.03171	4.25431	0.000208842	0.0108	0.631714
HMMR	1.67107	6.71752	5.13724	1.86304e-05	0.00260672	2.90131
NUP37	1.66225	6.10806	4.46719	0.000116948	0.00774559	1.17523
SNORD116-21	1.65887	5.21551	2.16646	0.0388672	0.188453	-4.1366
PPA1	1.6574	9.1438	6.78067	2.20512e-07	0.000209623	7.06186
RPS25	1.65542	10.3609	6.68183	2.86126e-07	0.000221955	6.81882
SNRPB2	1.65349	7.3663	3.45328	0.00176612	0.038991	-1.35585
HSP90AB1	1.64835	9.0146	3.16967	0.00365446	0.0579852	-2.02461
CSNK2A2	1.64552	7.68445	6.49003	4.75717e-07	0.000284254	6.34387
NUDT21	1.64042	8.62593	3.97329	0.000446244	0.0170889	-0.0781333
GLO1	1.63962	7.95291	4.77467	5.03935e-05	0.00468413	1.96577
DEXI	1.63011	7.04973	4.23127	0.00022232	0.0111405	0.573161
ABCE1	1.62942	6.29159	3.53866	0.00141375	0.0342526	-1.15012
AZGP1	1.62634	6.83124	6.31472	7.59473e-07	0.000363307	5.90618
PPIAL4G	1.62602	11.0283	3.37751	0.00214885	0.0436536	-1.5368
THOC7	1.62594	9.22782	3.26619	0.00285961	0.0510637	-1.7997
SLC12A2	1.62591	9.70748	4.88807	3.69185e-05	0.00386377	2.25822
PFDN5	1.6259	9.49368	5.18455	1.63629e-05	0.00237159	3.02336
TMEM258	1.62161	9.85591	3.66382	0.00101759	0.0282314	-0.845385
TIMP1	1.62094	8.00132	9.46512	2.94412e-10	1.35939e-06	13.1337
RPL22L1	1.61326	6.22126	3.42942	0.00187891	0.0405058	-1.413
LUM	1.60612	6.86962	3.5929	0.00122646	0.0316786	-1.01852
ALDH1B1	1.60241	8.68296	5.05373	2.34289e-05	0.00295068	2.68579
PRDX5	1.60129	11.2265	4.29822	0.000185351	0.0100179	0.743479
ARL6IP1	1.59936	10.3376	3.52985	0.0014467	0.0346619	-1.17144
NME1	1.59848	8.09866	5.49776	6.93922e-06	0.0014216	3.82998
HIST1H4C	1.59564	9.95203	2.39315	0.023591	0.150599	-3.70221
TMEM14A	1.59534	7.95895	5.19462	1.59168e-05	0.00236135	3.04935
MAD2L1	1.59367	7.04516	4.27545	0.000197187	0.0103969	0.685496
SEC61G	1.59163	10.4185	3.09935	0.00436248	0.0642437	-2.18653
PRDX4	1.59129	7.65215	4.35865	0.00015724	0.00920682	0.897607
PIGF	1.58501	4.74051	3.99492	0.000421035	0.0165551	-0.0238621
LGR5	1.58182	6.97398	4.11184	0.000307219	0.0134184	0.270556
CENPF	1.57662	7.65152	4.40801	0.000137446	0.00860931	1.02374
UBE2T	1.57645	7.09028	4.83852	4.2296e-05	0.0042989	2.1304
RNF219	1.5758	7.17587	4.63774	7.33486e-05	0.00592675	1.61313
TOMM34	1.57562	6.9711	6.90515	1.59072e-07	0.000171379	7.36626
RPL10	1.57447	10.668	4.59423	8.26278e-05	0.00645549	1.50127
RPL5	1.56739	10.4826	2.91525	0.00688804	0.081563	-2.60208
ZDHHC9	1.56188	8.32979	6.91453	1.55219e-07	0.000171379	7.3891
RPLP0	1.56144	11.5171	3.55549	0.00135286	0.033353	-1.10937
S100A4	1.55025	7.45167	4.15899	0.000270434	0.0124511	0.389824
EBP	1.54956	8.99026	5.90578	2.28516e-06	0.000758443	4.87345
ZNRD1	1.54786	6.90247	4.06651	0.000347209	0.0144058	0.156189
TCEB1P2	1.54124	7.56897	3.68079	0.000972995	0.0274417	-0.803788
LDHB	1.54092	8.93863	4.0138	0.000400191	0.016054	0.0235396
MTIF3	1.53856	7.85102	6.26921	8.57935e-07	0.000389292	5.79203
PLP2	1.53748	9.50668	4.4235	0.00013176	0.00836664	1.06337
LSM5	1.53543	6.44169	3.323	0.0024725	0.0471705	-1.66599
SNRPE	1.53499	8.78954	3.79956	0.000710126	0.0226798	-0.511065
RBBP7	1.53167	9.38544	5.86884	2.52587e-06	0.000782429	4.77944
TIMM23	1.53015	7.31256	4.24324	0.000215213	0.0109982	0.603579
LAMP2	1.52965	8.14679	5.43499	8.23866e-06	0.00160411	3.66861
H2AFZ	1.52522	9.41884	2.5779	0.0154446	0.122982	-3.32763
RPS2	1.52447	12.4498	5.89122	2.37716e-06	0.000769927	4.83641
NENF	1.51944	8.76889	6.66073	3.0253e-07	0.000222229	6.76678
TFAM	1.51939	7.80616	3.2318	0.00312163	0.0533832	-1.88018
CCT7	1.51904	8.34258	5.23812	1.41268e-05	0.00222512	3.16154
SPARC	1.51375	7.84869	4.44383	0.00012465	0.00804154	1.1154
SKA3	1.51318	6.0027	4.02578	0.000387488	0.0157139	0.0536603
PSMB3	1.50935	8.74212	5.75796	3.41346e-06	0.000911789	4.49666
ESD	1.50919	7.69611	4.18479	0.000252184	0.011899	0.455192
HAX1	1.50471	6.59043	3.929	0.000502544	0.0183985	-0.188972
HIST2H2AA4	1.50437	7.82424	5.54017	6.17997e-06	0.00129703	3.9389
UCHL3	1.50433	8.03557	4.67894	6.55192e-05	0.00558746	1.71915
GSTO1	1.50428	8.11878	7.03075	1.14617e-07	0.000148182	7.67137
SPP1	1.49479	6.61167	3.78646	0.000735296	0.0230678	-0.543471
PRIM1	1.48788	6.84887	4.45395	0.000121254	0.00790129	1.14131
PSMB4	1.48559	9.8355	5.6761	4.26534e-06	0.0010588	4.28736
RPN2	1.48427	7.69828	6.31916	7.50501e-07	0.000363307	5.91731
SLCO1B3	1.4785	4.34619	2.62011	0.0139924	0.116667	-3.23964
RPS27	1.47701	12.1075	3.43793	0.00183788	0.0398939	-1.39262
USPL1	1.47343	6.32908	5.5888	5.41165e-06	0.00122315	4.06369
ACTL6A	1.47188	7.58663	4.7158	5.92233e-05	0.00522993	1.81406
CLIC1	1.46853	10.2086	5.28407	1.24548e-05	0.00210996	3.28001
RPL35P5	1.46462	7.47176	3.06179	0.00479249	0.0675821	-2.27232
HIST1H2AE	1.45587	7.9095	3.60114	0.00120019	0.0312834	-0.998452
RPS13	1.45555	11.7209	3.70038	0.000923899	0.0265962	-0.75571
NIT2	1.45403	8.40423	5.6544	4.52512e-06	0.00108964	4.23181
SNORD102	1.45298	6.57771	2.92933	0.00665403	0.0802599	-2.57075
DNAJC15	1.44926	8.15101	4.45247	0.000121744	0.00791727	1.13752
PSMC2	1.44902	8.87069	5.28292	1.24942e-05	0.00210996	3.27704
SNORD28	1.44718	4.97627	2.9774	0.00591066	0.0754496	-2.46321
ANO6	1.44584	6.02551	4.16694	0.00026468	0.0122561	0.409941
EIF3H	1.44501	9.50668	5.36417	1.0001e-05	0.00182623	3.48634
AIDA	1.44292	7.06766	5.11415	1.98493e-05	0.00267312	2.84171
RPL9	1.44133	9.60168	3.67906	0.000977472	0.0275199	-0.808049
TRIM39-RPP21	1.44112	7.89268	8.18068	6.22676e-09	1.82959e-05	10.3628
HIST1H2BK	1.44002	6.35938	3.0521	0.00490979	0.0685483	-2.29436
CIRH1A	1.43646	7.56202	5.66761	4.36516e-06	0.00106884	4.26563
POLR2K	1.43236	9.92713	4.26473	0.000203015	0.0105663	0.658214
YAE1D1	1.4322	7.99805	4.79977	4.70406e-05	0.004525	2.03047
POLR1D	1.4319	8.48205	4.6451	7.18851e-05	0.00586717	1.63206
TOMM20	1.43165	7.69614	4.38047	0.000148163	0.00888457	0.953348
RPS16	1.43056	11.7092	5.41669	8.66154e-06	0.00164676	3.62154
SNRPF	1.42872	7.72854	3.01033	0.00544755	0.0723973	-2.38902
CTNNB1	1.4278	8.88599	5.8664	2.54265e-06	0.000782429	4.77323
CETN2	1.42733	7.65641	3.67596	0.000985485	0.0276252	-0.815629
YWHAB	1.42502	10.0006	4.90419	3.53208e-05	0.00380203	2.29981
MET	1.42462	7.48193	4.13611	0.000287712	0.0128797	0.331897
RPL23A	1.42135	8.33076	3.74945	0.000811257	0.0243686	-0.634898
GPSM2	1.4209	7.15928	3.00764	0.00548408	0.072618	-2.3951
PSMA1	1.42051	7.25396	4.4586	0.000119721	0.007833	1.15324
MYC	1.42044	8.04606	5.0952	2.09088e-05	0.00276843	2.79281
SMC2	1.41763	7.37391	4.27979	0.000194875	0.0103191	0.696545
SLC39A10	1.41763	5.81791	4.63136	7.46414e-05	0.0059715	1.59672
CNIH4	1.41625	8.61306	4.36897	0.000152883	0.00902185	0.923951
EIF2S2	1.40785	9.09938	4.65144	7.0647e-05	0.00578072	1.64837
NHP2L1	1.40728	7.44818	4.87256	3.85244e-05	0.00401567	2.21819
CAMLG	1.40573	6.7844	3.59178	0.00123005	0.0316786	-1.02122
USP10	1.40445	6.84247	4.0411	0.000371833	0.0152513	0.0921779
COPZ1	1.40425	6.82064	5.64707	4.61652e-06	0.00109714	4.21302
PLCB4	1.40396	7.9213	4.27843	0.000195594	0.0103298	0.693091
FOPNL	1.39905	6.54544	4.15029	0.000276881	0.0125731	0.367785
SKA2	1.39874	5.30328	3.10215	0.0043319	0.0640492	-2.18011
POLR1C	1.39835	7.30465	3.98977	0.000426909	0.0166269	-0.0367939
NAP1L1	1.39795	9.00127	4.02874	0.000384413	0.0156481	0.061102
TSN	1.39775	8.1488	4.27941	0.000195073	0.0103191	0.695592
RPL21	1.3976	10.84	3.83504	0.000646072	0.0213506	-0.423074
SQLE	1.39697	7.0093	5.33352	1.08767e-05	0.00192102	3.40741
CHCHD2	1.39645	7.97751	5.37255	9.77395e-06	0.00179559	3.50793
ENY2	1.39644	9.11497	3.21338	0.00327129	0.0548172	-1.92313
CD46	1.3956	10.214	5.77819	3.23077e-06	0.000888752	4.54833
RNU1-85P	1.39439	6.07284	3.29279	0.0026716	0.0489506	-1.73721
ASPM	1.39329	6.33105	3.91168	0.000526419	0.018824	-0.23225
PA2G4	1.39254	9.69213	3.08252	0.00455042	0.0657297	-2.22504
RPL7AP66	1.39155	9.9905	5.20289	1.55601e-05	0.00233915	3.07067
LY6G6D	1.38693	7.39788	3.68989	0.000949889	0.0270827	-0.781474
PDIA6	1.38299	8.18165	4.10114	0.000316232	0.0136811	0.243526
DNAJB1	1.38198	7.76554	5.06057	2.29938e-05	0.00291444	2.70342
ZAK	1.38172	6.35316	4.48187	0.000112352	0.00760885	1.21284
HSPA8	1.37448	10.853	4.15659	0.000272198	0.0124968	0.383741
EXOSC8	1.37351	7.09208	4.40534	0.00013845	0.00865209	1.01692
ACP1	1.37261	8.69367	4.97093	2.94081e-05	0.00339465	2.47206
PPIH	1.37172	6.91618	3.95906	0.00046362	0.0175054	-0.113776
SNORD45A	1.3687	4.22238	2.37184	0.0247492	0.154192	-3.74427
C14orf1	1.36769	9.17929	4.19314	0.000246547	0.0116842	0.476345
CORO7-PAM16	1.36762	8.98694	5.83551	2.76492e-06	0.00080509	4.69454
PGK1	1.36745	7.9343	4.95408	3.08002e-05	0.00345132	2.42857
NELFCD	1.36524	7.42608	6.5799	3.74708e-07	0.00025768	6.56694
FERMT1	1.36521	7.64598	4.23401	0.000220674	0.011087	0.580117
LSM3	1.36482	8.41428	2.22909	0.0339399	0.178117	-4.01953
EIF3M	1.36423	8.65956	2.99442	0.00566687	0.0738842	-2.42493
MRPL42	1.3638	6.35956	3.09921	0.00436401	0.0642437	-2.18685
PMPCB	1.36322	6.80156	3.21334	0.00327163	0.0548172	-1.92322
KLHDC10	1.36298	6.83364	2.82329	0.00861838	0.0909357	-2.80474
ANKRD22	1.36142	7.05837	3.56507	0.00131932	0.0328773	-1.08613
H3F3A	1.36109	10.0481	2.99847	0.00561027	0.073502	-2.4158
ITGA2	1.35781	6.45625	4.34768	0.000162011	0.00933034	0.869594
MRPS31	1.35355	6.49519	6.3576	6.77173e-07	0.000347411	6.01355
MRPL15	1.35166	7.17566	5.21923	1.48779e-05	0.00228985	3.11283
BUB3	1.35126	7.81653	4.15116	0.000276227	0.0125731	0.369995
UFM1	1.35104	7.67406	5.15545	1.77225e-05	0.00250135	2.94829
RNF114	1.34965	8.31919	5.77577	3.2521e-06	0.000888752	4.54214
TXN	1.34915	8.98332	3.72144	0.000873795	0.0254661	-0.703915
WDR36	1.34906	5.94576	4.60068	8.1183e-05	0.00638423	1.51783
KIAA0101	1.349	5.74962	3.93771	0.000490956	0.0181144	-0.167216
KIF11	1.34834	5.60001	3.61622	0.00115354	0.0305529	-0.961699
ERGIC3	1.34626	9.13287	6.12691	1.25744e-06	0.000525534	5.43381
FXR1	1.34599	7.53551	3.17801	0.0035782	0.0572715	-2.0053
DDX18	1.34437	8.42889	2.97783	0.00590427	0.0754496	-2.46223
CBFB	1.3442	8.23537	5.56747	5.7361e-06	0.0012786	4.00896
CYP2B6	1.34123	6.26439	3.21065	0.00329406	0.0550002	-1.92949
TMEM176A	1.34047	8.13439	4.90529	3.52138e-05	0.00380203	2.30266
AZIN1	1.3397	7.92124	4.29471	0.000187129	0.0100776	0.734536
ATP5J2	1.33672	10.1498	4.47158	0.000115554	0.00772847	1.18648
DPM1	1.33623	7.47517	2.85218	0.00803489	0.0878229	-2.74145
MRPL50	1.33571	6.49114	3.12475	0.00409277	0.0621337	-2.12823
MND1	1.33365	7.00482	3.74081	0.00083008	0.02475	-0.65622
BRIX1	1.33319	6.70344	4.31255	0.000178264	0.00979875	0.780006
LBR	1.33287	8.36289	4.32807	0.000170891	0.00957258	0.819583
PSMB9	1.32939	7.28939	4.17591	0.000258325	0.0120655	0.432678
STT3A	1.32847	8.09583	3.80887	0.000692741	0.0222344	-0.487999
SCML1	1.32676	6.41712	5.28813	1.23171e-05	0.00210635	3.29046
ZNF260	1.32625	6.10487	3.51661	0.00149762	0.0353588	-1.20344
NSDHL	1.32602	6.90493	5.21121	1.52088e-05	0.00231952	3.09214
TMEM123	1.32509	9.03789	3.81775	0.000676536	0.0219255	-0.465967
TAF7	1.32191	7.81592	5.07858	2.18845e-05	0.00284068	2.74992
DYNLL1	1.32131	8.85952	3.12902	0.00404904	0.0617016	-2.11841
APOOL	1.32	6.42243	3.02386	0.00526759	0.0712657	-2.35844
C7orf25	1.31729	6.6385	5.63197	4.81049e-06	0.00111856	4.17435
ILF2	1.31455	8.50294	3.96432	0.000457122	0.0173874	-0.100606
NMD3	1.31139	7.3863	3.46164	0.00172816	0.038611	-1.33578
BHLHE40	1.30908	7.88436	5.24323	1.39305e-05	0.00221797	3.1747
RPL41	1.30865	7.06429	4.6044	8.03588e-05	0.00633482	1.52741
SF3B5	1.30817	7.63009	5.11514	1.97954e-05	0.00267312	2.84427
SCD	1.3068	8.21931	6.05808	1.51379e-06	0.000575614	5.25984
RLIM	1.3049	6.54129	3.96376	0.000457803	0.0173874	-0.101995
ANXA3	1.30289	7.43998	4.3037	0.00018261	0.00995302	0.757437
RPLP1	1.30168	9.96716	2.84286	0.00821896	0.0886938	-2.76191
RBP1	1.30156	7.81416	3.51042	0.00152198	0.03575	-1.21836
GARS	1.30148	7.40613	4.32129	0.000174078	0.00968393	0.802271
TALDO1	1.29941	8.29188	5.85414	2.62861e-06	0.000786661	4.74201
TTK	1.29912	5.20597	4.00125	0.000413937	0.0163957	-0.00799154
EPB41L4A-AS1	1.29889	7.34221	6.79873	2.10285e-07	0.000209623	7.10614
MIF	1.2987	8.53488	6.95067	1.41226e-07	0.000166213	7.47708
PAN3	1.29866	7.13191	3.59246	0.00122786	0.0316786	-1.01957
RPSA	1.29747	10.885	4.23842	0.000218051	0.0110492	0.591312
LMBR1	1.29687	6.82476	4.31069	0.00017917	0.0098152	0.775253
GINS1	1.2956	6.21138	3.31553	0.00252038	0.047527	-1.68363
RPL27A	1.29533	5.18058	2.81325	0.00883038	0.0925144	-2.82666
MMADHC	1.29071	7.28349	3.73443	0.000844229	0.0250504	-0.671928
HSPE1	1.29029	8.0907	3.05821	0.00483551	0.0679811	-2.28047
ST6GAL1	1.29003	7.19349	3.66554	0.00101298	0.0281276	-0.841169
FAM91A1	1.28925	5.56659	3.5443	0.00139306	0.03397	-1.13647
RPL30	1.28748	11.7258	4.54558	9.43931e-05	0.00697187	1.37629
MAGT1	1.28296	8.74858	3.47706	0.00166025	0.0377612	-1.29874
ECT2	1.28239	7.5737	3.53693	0.00142016	0.0342801	-1.15431
MED4	1.28202	6.61685	3.63388	0.00110115	0.029733	-0.918604
SLIRP	1.27941	9.04495	2.15284	0.0400195	0.191229	-4.16174
TWISTNB	1.27861	6.29305	5.12782	1.91181e-05	0.00264067	2.87701
RPL18	1.27804	9.92186	4.31312	0.000177987	0.00979875	0.781459
RPL12P1	1.2772	10.8255	4.96824	2.96265e-05	0.00340768	2.4651
HAT1	1.27583	6.04561	2.82305	0.00862344	0.0909357	-2.80527
PHLDA1	1.27535	7.39041	4.28782	0.000190666	0.0101692	0.716994
RNY1P4	1.27527	4.89399	2.78393	0.00947771	0.0957877	-2.89041
IGBP1	1.27391	7.86179	6.47699	4.92505e-07	0.000284254	6.31144
ASCL2	1.27212	6.91139	7.89635	1.25989e-08	2.71474e-05	9.71528
BTF3L4	1.27111	6.53364	3.22447	0.00318034	0.0539873	-1.89727
RPS15A	1.26697	11.6648	5.3514	1.03569e-05	0.00187009	3.45346
DAP3	1.26543	7.81375	4.38519	0.00014627	0.00885183	0.965407
ATIC	1.26508	7.04993	4.23462	0.000220313	0.011087	0.581652
DKC1	1.26349	7.93389	3.55211	0.00136489	0.0335473	-1.11757
FAM72B	1.26247	4.96948	3.60709	0.00118156	0.0309537	-0.983949
TPT1-AS1	1.26244	8.9635	5.63783	4.73428e-06	0.00111691	4.18935
RPS5	1.26209	10.0802	4.29857	0.000185175	0.0100179	0.74437
RPL14	1.26172	10.7884	4.49154	0.000109421	0.00751167	1.23764
HIST1H4E	1.25946	9.88044	2.34413	0.0263331	0.158417	-3.7986
PRKDC	1.2591	7.26415	4.38344	0.000146968	0.00885183	0.960939
NSMCE1	1.25896	7.38326	4.73649	5.59575e-05	0.00500998	1.86735
PANK2	1.25861	5.28297	2.14027	0.0411105	0.19358	-4.18485
CCL20	1.25779	7.42663	2.62462	0.0138452	0.116175	-3.23021
SNRPD2	1.25774	9.58502	4.58059	8.5771e-05	0.00655368	1.46621
SNX25	1.25756	6.17397	5.55263	5.97325e-06	0.00128748	3.97088
APEX1	1.25702	8.58866	4.82362	4.40609e-05	0.00434175	2.09197
BRK1	1.2559	7.47137	3.07027	0.004692	0.0666887	-2.25299
HAUS6	1.25527	6.5668	2.87422	0.00761502	0.0856982	-2.69293
TIMP3	1.25522	8.19476	2.96416	0.00610708	0.0767214	-2.49291
CALU	1.25101	7.45483	4.01145	0.000402729	0.0161012	0.0176371
CDK4	1.25067	8.10653	5.4228	8.51792e-06	0.00162904	3.63727
NONO	1.24765	8.99153	5.49722	6.94942e-06	0.0014216	3.8286
RPS15AP11	1.24746	8.09996	4.54498	9.45473e-05	0.00697187	1.37476
CCT3	1.24637	7.64594	3.93094	0.000499948	0.0183623	-0.184143
PSMA3	1.24576	8.74191	3.86875	0.000590478	0.020303	-0.339271
OCIAD2	1.24461	8.83647	5.1679	1.71274e-05	0.0024505	2.98041
ZNF146	1.24308	6.91315	3.37019	0.00218984	0.0440161	-1.55421
CPSF3	1.24207	6.71704	4.22127	0.000228436	0.0113012	0.547754
XPOT	1.24139	7.02045	2.59779	0.0147437	0.119883	-3.28628
OSBPL8	1.23796	5.94527	3.24515	0.00301732	0.0524598	-1.84899
KBTBD2	1.23611	7.18569	4.8508	4.08947e-05	0.00418278	2.16207
SNRPG	1.23596	10.0259	2.53592	0.0170261	0.129027	-3.41426
SUGT1	1.23575	7.40459	3.48169	0.00164035	0.0374703	-1.2876
NOL7	1.23067	8.04713	4.95961	3.03363e-05	0.00344035	2.44284
RPS14	1.23013	10.8904	4.70994	6.01814e-05	0.0052828	1.79898
RPS10	1.2296	10.7628	5.11943	1.95637e-05	0.00267014	2.85534
HIST2H2AC	1.22577	8.68034	4.37253	0.000151405	0.00899883	0.933059
PMS2L2	1.22569	7.12945	3.41149	0.0019682	0.0414915	-1.45583
MRPS33	1.22563	7.51839	3.13071	0.00403185	0.061565	-2.11452
PLAGL2	1.22464	6.54694	4.53695	9.66473e-05	0.00705132	1.35414
HSPD1	1.22464	10.9355	4.78655	4.87784e-05	0.00461596	1.99638
TMEM126B	1.2246	7.90164	3.7924	0.000723783	0.0228683	-0.528789
GLA	1.22359	6.34115	4.38814	0.000145098	0.00884849	0.97295
ATP6V0E1	1.22129	9.26071	4.49506	0.000108373	0.00750045	1.24668
EXOSC3	1.22116	6.93668	3.62254	0.00113452	0.0301801	-0.946287
KPNA2	1.22033	7.23491	3.846	0.000627453	0.0210373	-0.395844
ASPN	1.21848	5.58855	2.22992	0.0338789	0.177991	-4.01797
IPO5	1.21802	7.22805	4.29233	0.000188344	0.0101103	0.728476
CDCA7	1.21446	7.20083	6.4435	5.38453e-07	0.000305322	6.22802
TM4SF1	1.21362	7.90612	3.24879	0.00298942	0.0521711	-1.84046
TCP1	1.21359	9.76709	4.38319	0.000147069	0.00885183	0.960294
RPL24	1.21357	11.6984	5.01111	2.63367e-05	0.00320463	2.57578
CDKN3	1.21102	5.99988	2.31377	0.0281732	0.164462	-3.85762
NDUFAF2	1.20963	7.41384	5.62346	4.92338e-06	0.00113663	4.15255
GID8	1.20906	7.83969	4.72865	5.71735e-05	0.00507666	1.84716
LSM7	1.20789	7.76265	4.32653	0.000171612	0.00959629	0.815641
RPS8	1.20704	11.3697	3.84308	0.000632366	0.0211218	-0.403108
TMEM14C	1.20578	6.90341	4.00818	0.000406294	0.0161921	0.00940915
NUP43	1.20425	6.88984	5.55251	5.97513e-06	0.00128748	3.97059
SLMO2	1.2022	9.52941	3.74412	0.000822832	0.0246248	-0.648067
PSMD14	1.19856	7.83927	3.74748	0.000815526	0.0244741	-0.639777
RPS7	1.19714	9.51869	4.93886	3.21148e-05	0.00355473	2.38927
FAM98A	1.19663	6.52547	3.88675	0.000562735	0.0197419	-0.294431
DIS3	1.19633	7.22364	3.66232	0.00102162	0.0282704	-0.849055
MCM7	1.19566	7.44012	5.3342	1.08565e-05	0.00192102	3.40916
EPSTI1	1.19489	6.89215	3.7384	0.000835406	0.0248629	-0.662164
ACSL4	1.19369	5.96298	4.49108	0.000109558	0.00751167	1.23647
NMI	1.19228	6.07292	2.9442	0.00641504	0.0788438	-2.53757
CEP170	1.19136	5.55697	2.29966	0.0290679	0.167023	-3.88488
HSPE1P7	1.18997	5.85484	3.13597	0.00397876	0.0611205	-2.1024
PDIA3	1.1897	7.80671	4.802	4.67538e-05	0.00451083	2.03622
NEK2	1.18814	6.41097	3.78748	0.000733318	0.0230336	-0.540965
RPL35A	1.18779	11.1928	3.83183	0.000651627	0.0214255	-0.431045
P4HA1	1.18744	5.97119	2.92868	0.00666463	0.0802972	-2.5722
RNU6-57P	1.18728	5.69419	3.33578	0.00239269	0.0463865	-1.63579
LUZP6	1.18667	8.26051	3.82427	0.000664885	0.0216631	-0.449797
PFDN6	1.1857	8.67764	3.64443	0.00107099	0.0292113	-0.89284
RMRP	1.18529	11.3002	5.54714	6.06353e-06	0.00129703	3.95678
IFITM2	1.18384	8.1653	5.91205	2.24671e-06	0.000758443	4.88938
RPS18P12	1.18344	7.74731	3.72462	0.000866476	0.0253902	-0.696099
EIF3I	1.17572	7.78653	2.61945	0.014014	0.116677	-3.24102
HSPB11	1.17269	7.61538	2.89556	0.00722828	0.083879	-2.64576
NOB1	1.17267	6.76189	4.9577	3.04956e-05	0.00344633	2.43791
PDCD5	1.17199	9.28168	5.37241	9.77768e-06	0.00179559	3.50758
HIST1H4I	1.1709	6.13555	3.08052	0.00457323	0.0657817	-2.2296
RPS20P14	1.17054	8.90265	3.10074	0.00434728	0.0641573	-2.18335
SUPT16H	1.16931	7.75513	3.25985	0.00290628	0.0515271	-1.81457
SF3B3	1.16882	6.90209	3.89924	0.000544241	0.0192245	-0.263286
IARS	1.1684	7.54359	4.20631	0.000237896	0.0115098	0.509772
GPI	1.16827	8.48849	4.92831	3.3058e-05	0.00364448	2.36206
TSPAN6	1.16821	8.81489	2.50843	0.0181416	0.132509	-3.47052
PPIA	1.1675	9.75997	3.91239	0.000525415	0.018824	-0.23047
MELK	1.16717	7.11216	4.04912	0.000363879	0.0150012	0.112377
GABARAP	1.16606	7.57502	2.74193	0.010483	0.100907	-2.98109
VBP1	1.16415	7.10954	3.42062	0.00192225	0.0409552	-1.43404
PCNA	1.16382	7.36406	3.58917	0.00123852	0.0317815	-1.02758
SPDL1	1.16291	6.2344	3.53042	0.00144456	0.0346619	-1.17006
EEF1G	1.16273	10.1021	4.14748	0.000278997	0.0125942	0.360665
CDC123	1.16212	7.65372	3.09823	0.00437468	0.0643478	-2.18908
KDM1A	1.16194	7.134	3.15807	0.00376316	0.058986	-2.05144
RAB25	1.16188	8.18858	4.37105	0.000152018	0.00899883	0.929271
RPL39	1.16147	12.002	4.21919	0.000229732	0.0113164	0.54246
S100A2	1.16142	5.36706	2.56393	0.0159552	0.124713	-3.35656
ARMC10	1.15996	5.87997	4.54723	9.39675e-05	0.00697187	1.38053
RNU7-35P	1.15852	5.05433	2.17143	0.0384538	0.188025	-4.12739
IDH1	1.15845	8.79199	3.79127	0.000725952	0.0228717	-0.531572
C11orf58	1.15813	8.47432	3.31951	0.0024948	0.0472375	-1.67425
CEP55	1.15573	6.75133	3.76507	0.000778306	0.0238442	-0.596344
RPS17	1.15373	11.4009	3.15511	0.00379138	0.059256	-2.05828
MAPRE1	1.15347	8.30865	3.18021	0.00355826	0.0571464	-2.00018
PLBD1	1.15339	7.12528	3.15029	0.00383777	0.059655	-2.0694
DEFA6	1.15328	6.66593	2.32761	0.0273204	0.161963	-3.83078
PSMA4	1.15326	8.61339	2.72009	0.0110445	0.103788	-3.02794
RPL35P1	1.1523	8.58566	3.70402	0.000915039	0.0263827	-0.746761
ENO1	1.15165	8.51158	2.81861	0.00871648	0.0915882	-2.81495
SLC6A6	1.14907	7.52075	5.28176	1.2534e-05	0.00210996	3.27405
LINC01123	1.14862	5.6286	3.18291	0.00353409	0.0569135	-1.99394
PAIP1	1.14492	8.22656	4.1702	0.000262355	0.0122009	0.418194
SPCS2	1.14427	8.20784	2.5492	0.0165102	0.127175	-3.38694
N6AMT2	1.14405	7.00886	3.82952	0.000655651	0.0215359	-0.436777
FBL	1.14269	9.93361	3.72718	0.000860609	0.0252936	-0.689787
RIOK1	1.14215	7.81145	2.74942	0.0102968	0.100452	-2.96499
SOD2	1.14183	7.67063	4.07059	0.000343415	0.014336	0.166455
RNASEH1	1.14079	7.24867	4.4342	0.000127969	0.00820654	1.09075
NOX1	1.14043	7.68451	2.70925	0.0113336	0.105314	-3.05113
RPS19	1.14037	10.4247	5.8145	2.92728e-06	0.000831603	4.64096
LACTB2	1.14033	6.43228	4.48129	0.000112528	0.00760885	1.21137
COA1	1.14004	7.28148	3.63032	0.00111153	0.0299039	-0.927305
DDX21	1.13885	7.57199	2.66825	0.0124918	0.110193	-3.13828
ALG5	1.13853	7.34221	3.09022	0.00446345	0.0650713	-2.20742
SDAD1	1.13777	6.72624	3.63452	0.00109931	0.0297079	-0.917046
MRPL30	1.13627	6.74099	3.32296	0.00247274	0.0471705	-1.66608
UBE2R2	1.13406	7.92241	5.32614	1.10989e-05	0.00194151	3.38839
EREG	1.13372	7.39953	3.8272	0.000659711	0.0215866	-0.442524
MRPL13	1.13316	5.64037	3.87775	0.000576439	0.0199824	-0.316851
CDC6	1.13314	5.71623	2.88671	0.00738637	0.0846613	-2.66534
HIST1H2AC	1.13082	10.3975	4.04129	0.000371644	0.0152513	0.0926517
RPS21	1.12947	10.4565	4.79272	4.79604e-05	0.00458618	2.01227
EPB41L2	1.12799	8.16674	5.24538	1.38487e-05	0.00221797	3.18024
MSH2	1.12777	6.23573	3.37147	0.00218261	0.0439285	-1.55116
PSMG1	1.12751	8.07273	2.95903	0.00618484	0.0773908	-2.5044
PSMB7	1.12704	8.10966	3.88181	0.000570214	0.0198598	-0.306735
TFDP2	1.12518	7.20894	4.38867	0.000144888	0.00884849	0.974302
SPC25	1.1251	5.19218	3.30212	0.00260852	0.0483705	-1.71524
KIF20B	1.12441	6.47683	3.28274	0.00274122	0.0496909	-1.76086
SNORD52	1.12368	5.54286	2.33291	0.0270001	0.160891	-3.82047
CDK7	1.12359	7.25278	3.90223	0.000539905	0.0191341	-0.255831
SNORD81	1.12352	6.96179	2.22614	0.0341588	0.178648	-4.0251
ANP32A	1.12328	11.0237	2.96034	0.00616487	0.0772006	-2.50147
ERO1L	1.122	7.18183	2.44813	0.0208281	0.142148	-3.59258
HIST1H3I	1.12034	7.27773	2.98976	0.00573255	0.0743208	-2.4354
AHR	1.11998	7.20212	3.72353	0.000868973	0.0254173	-0.698773
MRPS35	1.11834	7.35043	3.96058	0.000461737	0.0174547	-0.109979
RPL7	1.11719	10.5376	4.11404	0.0003054	0.0134043	0.276109
DNAJA1	1.11712	7.86937	3.93956	0.000488524	0.0180731	-0.162584
GYG1	1.11585	5.96229	3.39317	0.00206372	0.0425936	-1.49954
AASDHPPT	1.11545	6.02215	2.85925	0.00789784	0.0869999	-2.7259
SOD1	1.11457	9.59595	3.66288	0.00102012	0.0282546	-0.84769
PCMT1	1.11376	7.85713	4.39277	0.000143277	0.00884789	0.984787
RPL28	1.11257	8.07825	4.85952	3.99274e-05	0.00410125	2.18457
EIF3FP3	1.11175	7.49029	3.78619	0.000735833	0.0230678	-0.54415
EEF1A1	1.11139	10.8255	2.50921	0.0181089	0.132463	-3.46892
KIAA0226L	1.11104	6.99717	3.99682	0.000418899	0.0164912	-0.0191152
TRAF5	1.10986	5.72356	4.35129	0.000160423	0.00930761	0.878822
CANX	1.10977	9.48658	3.91613	0.000520181	0.018824	-0.221135
SNORD43	1.10958	8.29751	2.68552	0.011991	0.108136	-3.10166
CCT6A	1.10907	8.7904	3.57264	0.00129339	0.0324564	-1.06774
UTP11L	1.1086	7.13131	2.85965	0.0078902	0.0869778	-2.72502
CKAP5	1.10763	6.79552	3.914	0.000523162	0.018824	-0.226463
PLIN2	1.10703	7.18476	2.61296	0.0142292	0.117805	-3.25462
RSL24D1	1.10645	8.81479	4.05399	0.00035913	0.0148623	0.124647
YTHDF1	1.10636	7.90519	7.76507	1.75055e-08	3.32821e-05	9.41221
RHEB	1.10624	7.55657	2.55644	0.0162351	0.125898	-3.37202
SNORD3B-1	1.10574	12.5445	2.61661	0.014108	0.11716	-3.24699
FNIP1	1.10544	7.0679	4.24877	0.000212009	0.010894	0.617623
GNL3	1.10543	8.06233	2.93893	0.00649873	0.0794724	-2.54933
RPL13A	1.10526	11.9862	5.23494	1.42508e-05	0.00222512	3.15333
EIF4B	1.10505	10.9985	3.236	0.00308845	0.053227	-1.87038
SERINC3	1.10468	8.12141	4.16774	0.000264104	0.0122514	0.411978
MDH2	1.10379	9.28326	5.37665	9.66491e-06	0.00179529	3.51848
RPL6	1.10366	11.7709	3.49501	0.0015844	0.0367355	-1.25552
RNU6-211P	1.10356	4.23068	2.28163	0.0302486	0.16956	-3.91956
ST13	1.1035	8.82597	3.44591	0.00180021	0.0395277	-1.3735
VTA1	1.10341	6.9699	2.71146	0.0112742	0.104982	-3.04641
LOC100289090	1.1034	6.38852	2.83371	0.00840336	0.0897571	-2.78194
TMEM97	1.10075	8.19299	5.46365	7.61744e-06	0.00150124	3.74231
VKORC1L1	1.10055	7.05019	4.64199	7.2499e-05	0.00588622	1.62407
ACAT2	1.10008	6.61098	3.35342	0.0022865	0.0450681	-1.594
BRCA2	1.09854	5.75546	4.59244	8.30336e-05	0.00645549	1.49667
HIBADH	1.09696	6.81801	4.50659	0.000105012	0.00742691	1.27624
HIST1H2BI	1.09231	7.23194	2.65001	0.0130418	0.112556	-3.17682
DLGAP5	1.09198	5.96741	3.02562	0.00524452	0.0711484	-2.35445
PNPT1	1.09171	6.77088	2.95363	0.00626778	0.0778559	-2.5165
RPLP2	1.08964	11.8035	4.75311	5.34644e-05	0.00488142	1.91018
PGD	1.08812	6.48452	3.10148	0.00433923	0.0640988	-2.18165
ZWILCH	1.08756	5.91343	3.29105	0.00268355	0.048987	-1.74131
COL12A1	1.08709	6.03423	4.06991	0.000344044	0.014336	0.164744
LTA4H	1.08641	6.52544	3.44333	0.00181232	0.0396493	-1.37969
PSMB1	1.08638	7.6591	4.9043	3.53101e-05	0.00380203	2.3001
NOL11	1.08629	6.0517	2.95047	0.00631673	0.0781935	-2.52356
CCT4	1.08542	7.19043	5.21108	1.52142e-05	0.00231952	3.09181
CCT2	1.08533	8.35694	3.37913	0.00213987	0.0435534	-1.53294
TRAM1	1.08506	9.04499	4.22275	0.000227522	0.0112988	0.551506
MED21	1.08502	7.18257	2.61978	0.0140033	0.116667	-3.24034
COPS6	1.08467	8.1772	4.74795	5.42253e-05	0.00492307	1.8969
GPR160	1.08431	7.17956	2.4989	0.0185438	0.134234	-3.48993
C3orf17	1.08416	6.47904	3.37613	0.00215652	0.0437021	-1.54008
UBA2	1.08404	7.2925	3.18298	0.00353339	0.0569135	-1.99376
H19	1.08334	7.71832	2.80578	0.00899122	0.0933823	-2.84294
EPRS	1.08291	6.92082	3.0022	0.00555864	0.0731816	-2.40739
NOLC1	1.08268	7.70219	3.38172	0.00212561	0.0433255	-1.52678
FTL	1.08157	9.94596	4.73479	5.62188e-05	0.00501947	1.86298
TFRC	1.0809	7.77593	2.52627	0.0174104	0.13029	-3.43406
TERC	1.08079	8.18327	5.19439	1.59269e-05	0.00236135	3.04875
UBXN7	1.08024	6.38509	4.24227	0.000215785	0.0110006	0.601092
PSAT1	1.07964	5.71023	3.6779	0.00098047	0.0275563	-0.810893
PHB	1.07916	8.8859	3.97824	0.000440344	0.0169231	-0.0657139
GEMIN6	1.07805	7.23829	5.07008	2.24009e-05	0.00289608	2.72799
TPRKB	1.07804	6.46111	2.41745	0.022331	0.147449	-3.65396
CD44	1.07676	8.29164	3.83325	0.000649168	0.0213664	-0.427525
RPL7AP6	1.07674	7.83689	3.65052	0.00105392	0.0288704	-0.877936
NSMCE2	1.07533	6.38511	3.88329	0.000567971	0.0198224	-0.303061
POMP	1.07502	9.92249	3.5302	0.0014454	0.0346619	-1.1706
RPL27	1.07499	12.7948	3.98651	0.000430672	0.0166903	-0.0449852
UBA52	1.07358	9.67447	4.50404	0.000105747	0.00744628	1.26969
HAUS1	1.07349	5.4275	3.67756	0.000981346	0.027557	-0.811722
GTPBP10	1.07343	6.62767	3.71905	0.000879363	0.0255593	-0.709817
NABP2	1.07201	8.74062	2.79532	0.00922105	0.0945551	-2.86569
EIF5AL1	1.07106	7.29987	3.25128	0.00297049	0.0519578	-1.83463
IAH1	1.07013	7.25196	3.592	0.00122936	0.0316786	-1.02071
SLC25A32	1.06879	7.25981	3.76514	0.000778162	0.0238442	-0.596172
RPS4X	1.06848	11.0234	4.50198	0.000106343	0.00745846	1.26442
ALG8	1.06561	6.39373	2.97342	0.00596909	0.0758361	-2.47215
RANP1	1.06467	8.0263	3.45873	0.00174128	0.0387069	-1.34276
FAM103A1	1.0643	5.58182	3.60911	0.0011753	0.0309089	-0.979029
UTP15	1.06403	5.263	3.62984	0.00111292	0.0299039	-0.928465
PABPC1	1.06401	11.0804	5.84205	2.71631e-06	0.000798126	4.7112
UXT	1.0637	7.86394	3.51742	0.00149443	0.0353588	-1.20146
DCUN1D5	1.06233	7.40501	2.76051	0.0100265	0.0990423	-2.94107
RPS18	1.06182	12.6546	4.87147	3.86397e-05	0.00401567	2.21539
PIK3C2A	1.06123	6.71184	2.70964	0.0113231	0.10528	-3.05029
DARS	1.0606	8.23467	3.81009	0.000690479	0.0222059	-0.484954
SNORD44	1.06033	4.00318	2.68102	0.0121196	0.10875	-3.11121
MCTS1	1.05912	6.88325	4.69837	6.21213e-05	0.0053829	1.76918
ERH	1.05887	9.38568	2.78633	0.00942311	0.0953551	-2.88521
NUP155	1.05871	6.66442	3.35555	0.002274	0.0449253	-1.58895
CDK8	1.0582	7.61634	3.2246	0.00317931	0.0539873	-1.89697
XPO5	1.05801	5.66171	3.07866	0.00459449	0.0658816	-2.23383
CCNC	1.05633	7.41449	3.17003	0.00365115	0.0579611	-2.02378
RPL38	1.05592	12.2871	4.89462	3.62604e-05	0.00386377	2.27513
LYPLA1	1.0558	7.09619	3.66144	0.00102401	0.0283123	-0.851223
GAPDH	1.05497	10.9964	4.7938	4.7818e-05	0.00458613	2.01507
SNORA24	1.05369	7.63424	2.17857	0.0378675	0.187	-4.11415
LDHA	1.05161	9.36691	3.08954	0.00447101	0.0651267	-2.20897
PCMTD2	1.05153	6.71767	3.0962	0.00439701	0.0645394	-2.19373
SCAMP1	1.05146	7.39288	4.27125	0.000199449	0.010482	0.674811
CXADR	1.05145	7.79328	3.21643	0.00324607	0.0546125	-1.91603
HSD17B7P2	1.05071	6.55124	5.14475	1.82506e-05	0.00256469	2.92068
RPL34P34	1.05058	11.3059	3.17957	0.0035641	0.0571973	-2.00168
RWDD2B	1.05027	5.91407	3.67833	0.000979341	0.0275486	-0.809823
SULF1	1.04909	6.21478	3.41265	0.0019623	0.0414262	-1.45307
AURKA	1.04841	6.18038	4.15701	0.000271887	0.0124968	0.384811
NDUFAF4	1.04785	6.98258	2.88089	0.00749204	0.0852629	-2.6782
GPALPP1	1.04728	8.62553	4.05059	0.000362442	0.014961	0.116071
LPCAT2	1.04693	6.17488	2.83122	0.0084543	0.0899446	-2.7874
RIOK2	1.04676	6.01238	3.08669	0.00450315	0.065326	-2.21551
RNU6-577P	1.04676	5.16848	2.32678	0.0273709	0.162173	-3.83239
SLC33A1	1.04634	6.92048	2.69909	0.0116107	0.106489	-3.07278
FUNDC2	1.04623	5.07499	2.7912	0.00931321	0.0949233	-2.87465
SESN3	1.04286	5.91436	2.48496	0.0191469	0.13646	-3.51825
DACH1	1.04206	6.98412	6.08812	1.39598e-06	0.000537136	5.33582
HDAC2	1.04153	8.62972	3.53871	0.00141358	0.0342526	-1.15001
MKI67	1.04089	7.72624	3.58253	0.00126029	0.0320487	-1.04373
CBWD1	1.03882	8.38039	2.11585	0.043306	0.198174	-4.22947
PERP	1.03762	9.5141	4.55127	9.29355e-05	0.00693711	1.3909
FAM136A	1.037	7.50595	3.28207	0.00274596	0.0497333	-1.76244
IPO7	1.03559	7.5032	2.27563	0.0306512	0.17066	-3.93107
EBNA1BP2	1.03539	6.87393	3.9164	0.000519808	0.018824	-0.220467
HMGB1	1.03523	11.172	6.35871	6.75174e-07	0.000347411	6.01632
EIF2AK2	1.03451	6.91567	3.14928	0.00384752	0.059729	-2.07172
COG6	1.03417	6.63336	3.00185	0.00556348	0.0732155	-2.40818
NUFIP1	1.03401	6.94278	2.73541	0.0106478	0.101763	-2.99511
PBK	1.03374	5.68237	2.93606	0.00654487	0.0796935	-2.55575
SMAD5	1.03357	6.01545	2.98863	0.00574861	0.0744394	-2.43795
SESN1	1.03348	7.21402	3.53006	0.0014459	0.0346619	-1.17092
CDV3P1	1.03329	9.22527	2.70799	0.0113675	0.105476	-3.05381
NAE1	1.03218	6.64393	3.4005	0.00202498	0.0421844	-1.48207
NME2P1	1.03179	7.48992	4.46216	0.000118563	0.00777908	1.16236
OSER1	1.03171	8.05477	3.43992	0.00182842	0.0398224	-1.38786
MRPL9	1.0314	7.58651	6.31232	7.64359e-07	0.000363307	5.90018
ROMO1	1.03121	9.66634	6.03157	1.62609e-06	0.000597237	5.19272
EEF1B2P3	1.03101	11.1416	3.00657	0.00549864	0.0726871	-2.39751
S100P	1.02985	8.36361	3.30423	0.00259447	0.048222	-1.71028
NREP	1.02981	7.55449	3.22804	0.00315164	0.0536976	-1.88896
ZNF770	1.02809	7.1313	3.07317	0.00465811	0.0665583	-2.24638
RYK	1.02706	7.63451	3.63987	0.00108393	0.0294202	-0.903978
RNF43	1.02679	7.48453	4.54965	9.33476e-05	0.00695182	1.38675
RNF130	1.02666	6.76683	4.40477	0.000138665	0.00865209	1.01547
GLCE	1.02641	7.5761	3.87842	0.000575413	0.0199763	-0.315192
ADD3	1.0261	9.00541	3.86116	0.000602571	0.0205414	-0.358156
NOC3L	1.02608	5.66525	3.14328	0.00390619	0.0603211	-2.08557
KPNA3	1.02583	6.72234	3.24624	0.00300896	0.0523953	-1.84644
LSM12	1.02578	8.35181	4.428	0.000130152	0.00828079	1.07488
EXOSC7	1.02543	6.59787	3.4282	0.00188486	0.0405058	-1.41592
CNOT6	1.02526	7.2634	3.52499	0.0014652	0.0349269	-1.18319
TMEM126A	1.02351	6.58164	2.77962	0.00957656	0.0964812	-2.89976
ZBTB41	1.02325	6.59394	3.31272	0.0025386	0.0478147	-1.69026
BRD7	1.02269	8.04423	4.59314	8.28743e-05	0.00645549	1.49847
GNG5	1.02265	8.3256	2.74392	0.0104333	0.100907	-2.97682
GTF2H1	1.02196	6.76365	4.38725	0.00014545	0.00885183	0.970677
C19orf53	1.02042	8.56157	5.7735	3.27222e-06	0.000888752	4.53635
FN1	1.02042	7.38779	2.29326	0.0294821	0.168029	-3.89721
ATP6V1F	1.02011	9.551	5.92957	2.14258e-06	0.000758443	4.93392
CNBP	1.02001	9.28138	5.02087	2.56405e-05	0.00315105	2.60097
VPS35	1.01989	8.23281	3.57436	0.0012876	0.0324	-1.06358
YARS	1.01953	7.0468	3.05546	0.00486881	0.0681823	-2.28672
HIST1H2AB	1.01935	6.40438	3.55354	0.00135979	0.0334728	-1.1141
UQCC2	1.01923	7.57991	3.99338	0.000422785	0.0165701	-0.0277348
SHMT2	1.01921	7.04844	4.17021	0.000262344	0.0122009	0.418234
TSHZ2	1.01692	7.1988	2.78834	0.00937753	0.0951397	-2.88085
RNA5SP242	1.01688	7.14302	2.61506	0.0141592	0.117467	-3.25021
RPL12	1.01678	10.8487	5.0448	2.40103e-05	0.00299629	2.66274
IFNAR2	1.0166	5.8914	5.38431	9.46445e-06	0.00176821	3.53819
SNORA71A	1.01596	7.42555	4.17695	0.000257598	0.0120559	0.435316
RPE	1.01586	7.36318	2.49186	0.018846	0.135213	-3.50424
MTHFD2	1.01529	6.78226	2.98552	0.00579304	0.0746027	-2.44495
PSMD10	1.01454	5.81571	2.27493	0.0306981	0.170744	-3.9324
DDIT4	1.01445	6.85572	2.91723	0.00685455	0.0813421	-2.59767
RPL17	1.01389	10.4617	2.86125	0.00785957	0.0868363	-2.72151
RPS20	1.01317	12.2077	5.29758	1.20023e-05	0.00206344	3.31481
DHFR	1.01251	5.81877	4.11225	0.000306883	0.0134184	0.27158
SLC30A6	1.01219	6.39673	3.27103	0.00282451	0.0506048	-1.78836
GGCT	1.01152	7.48732	5.39737	9.13189e-06	0.00172603	3.57182
FAM115A	1.01149	6.15916	2.62539	0.0138202	0.116123	-3.2286
MASTL	1.01139	6.20566	3.06756	0.00472387	0.0669482	-2.25917
RPL35	1.00906	12.4743	4.62163	7.6656e-05	0.00607254	1.57171
ASUN	1.00833	6.32588	3.20639	0.00332987	0.0551922	-1.9394
DNAJA2	1.00826	8.75314	3.07844	0.00459706	0.0658816	-2.23434
DCTN5	1.00763	6.96549	3.15392	0.00380279	0.0593766	-2.06102
MRPL57	1.00513	7.61541	4.90753	3.49987e-05	0.00380203	2.30842
RN7SL648P	1.00488	8.54734	2.8278	0.00852473	0.0903324	-2.79488
NDRG3	1.00466	6.62455	3.62305	0.00113301	0.0301801	-0.945053
CBX3	1.00465	9.02469	5.91262	2.24323e-06	0.000758443	4.89084
SNRPB	1.00464	7.31881	4.38901	0.000144756	0.00884849	0.975158
MOSPD2	1.00461	5.14134	2.98512	0.00579882	0.0746411	-2.44585
SC5D	1.00448	5.54174	2.84507	0.00817491	0.0884275	-2.75705
GNG10	1.0039	7.57636	3.2048	0.00334331	0.0552391	-1.94309
XPO4	1.00382	6.2524	2.88081	0.00749358	0.0852629	-2.67838
NOP16	1.00273	7.01225	3.36883	0.00219753	0.0440777	-1.55744
PTBP3	1.00249	7.93132	3.29615	0.00264871	0.0487246	-1.7293
COPS2	1.00206	7.43941	2.4924	0.0188226	0.135189	-3.50314
PRKRIR	1.00132	6.45052	2.26511	0.0313682	0.172014	-3.95117
NIFK	1.00017	8.27023	3.308	0.00256955	0.0480247	-1.7014
LZIC	0.999604	6.79271	2.92785	0.00667825	0.0803005	-2.57405
MRPS28	0.998726	5.94644	2.41635	0.0223864	0.147543	-3.65613
NAMPT	0.997959	8.08188	2.39352	0.0235716	0.150528	-3.70149
FMR1	0.997291	7.49269	3.45604	0.00175347	0.038871	-1.34921
LAPTM4B	0.997052	6.95857	3.64966	0.00105631	0.028884	-0.880035
PIGU	0.99701	7.11536	3.67074	0.000999177	0.0278881	-0.828437
CPNE3	0.996904	7.90516	2.79383	0.00925429	0.0946595	-2.86893
ATP6V1C1	0.996099	6.43487	2.20308	0.0359133	0.18287	-4.06842
POLR2F	0.994349	9.79872	2.9477	0.00636009	0.0784597	-2.52977
TM9SF2	0.994112	8.50041	2.957	0.00621587	0.0775729	-2.50895
ACYP1	0.993821	7.62218	4.25791	0.000206813	0.0107122	0.640859
PRELID1	0.993601	10.5612	3.32656	0.00245004	0.0469548	-1.65759
GCSH	0.993079	8.13537	2.43777	0.0213249	0.143952	-3.61336
UFD1L	0.992873	8.25912	4.62458	7.6041e-05	0.00606404	1.57927
COX6B1	0.992605	10.9567	3.07086	0.00468509	0.0666492	-2.25165
RPS28	0.992311	11.1399	2.88994	0.00732834	0.0844418	-2.6582
SMIM19	0.991354	7.91474	2.18179	0.0376053	0.186274	-4.10816
MRPS15	0.990585	8.07803	2.2729	0.0308355	0.171036	-3.93628
MIPEP	0.990334	7.16987	3.51443	0.00150614	0.0354809	-1.20868
REXO2	0.989673	6.36648	3.69158	0.000945646	0.027014	-0.777317
CSTF1	0.989604	7.30196	4.48425	0.000111624	0.0075994	1.21895
AGPS	0.989574	7.02783	2.49441	0.0187361	0.134847	-3.49906
USP39	0.989285	6.6319	6.51788	4.4176e-07	0.000279963	6.4131
CORO1C	0.988665	7.4839	2.6899	0.011867	0.107559	-3.09235
MID1	0.987691	6.2417	3.4429	0.00181434	0.0396493	-1.38072
RPL37A	0.986388	9.5199	3.91169	0.000526397	0.018824	-0.232211
PAK1IP1	0.986122	6.69474	3.18735	0.00349455	0.0564724	-1.98363
ATP9A	0.985979	7.32382	3.77526	0.000757521	0.0235195	-0.571171
CREG1	0.985464	6.66092	3.74315	0.000824946	0.0246496	-0.650452
EEF2	0.985013	9.39581	5.08469	2.15205e-05	0.0028275	2.76569
TFDP1	0.984764	7.2646	3.36868	0.00219836	0.0440777	-1.55779
RPS11	0.983079	12.9738	4.99996	2.71552e-05	0.00323419	2.547
ATR	0.980343	6.49444	3.32187	0.00247971	0.0471705	-1.66866
DSTN	0.978764	8.05882	2.11839	0.0430729	0.197703	-4.22485
REEP5	0.977955	7.46434	2.73982	0.010536	0.101108	-2.98562
STAU1	0.977542	8.55604	5.20599	1.54281e-05	0.00233014	3.07868
NUF2	0.976974	6.47462	2.87681	0.007567	0.085545	-2.6872
EIF3L	0.976891	7.72716	2.64475	0.0132047	0.113297	-3.18791
PRKAG1	0.97664	6.90056	3.7351	0.000842747	0.0250504	-0.670295
BUD31	0.976529	8.24002	3.56129	0.00133248	0.0330268	-1.09531
RPL39L	0.976268	6.17121	2.28883	0.029772	0.168557	-3.90574
LPGAT1	0.976236	6.71061	3.38993	0.00208105	0.0428145	-1.50725
HNRNPA1	0.976131	9.94724	2.34304	0.026397	0.158701	-3.80072
VAMP7	0.97479	7.03124	2.47255	0.0196988	0.13829	-3.54337
ITGB3BP	0.973935	6.81701	2.85257	0.00802718	0.0878023	-2.74058
CDK1	0.973218	5.51483	3.73475	0.000843511	0.0250504	-0.671138
RPS11P5	0.972373	10.7938	4.26693	0.000201803	0.0105663	0.663823
CASP6	0.972258	6.98713	2.84412	0.00819385	0.088568	-2.75914
LYPLAL1	0.972155	4.52174	2.44968	0.0207547	0.141941	-3.58946
TMEM230	0.97139	7.6944	2.54623	0.0166244	0.127569	-3.39307
PROSER1	0.970771	6.62864	3.76215	0.000784366	0.0239165	-0.603556
KIF4A	0.968492	7.12047	4.1789	0.000256241	0.0120203	0.440257
API5	0.966698	7.64106	2.42461	0.0219715	0.146446	-3.63967
HIST1H2BH	0.963097	8.84589	3.7167	0.00088484	0.0256953	-0.715585
RBM12	0.962689	7.72551	5.85994	2.5876e-06	0.000782429	4.75677
GLG1	0.962308	8.17363	4.50439	0.000105644	0.00744628	1.2706
PITPNB	0.962076	7.9416	2.77749	0.00962564	0.0967383	-2.90436
CHCHD7	0.96165	6.49159	3.37535	0.00216088	0.0437034	-1.54194
HNRNPK	0.961404	9.93413	2.92732	0.00668699	0.0803459	-2.57523
COMMD3-BMI1	0.96123	5.83023	3.6174	0.00114998	0.030516	-0.958837
TGDS	0.960699	6.01149	4.75962	5.25184e-05	0.00484985	1.92696
HSDL2	0.960644	6.98324	3.26815	0.00284539	0.0508448	-1.79512
HSD17B4	0.960606	8.59963	2.60856	0.0143766	0.118356	-3.26381
GDI2	0.959826	8.65726	2.21309	0.0351419	0.181094	-4.04966
MRPS23	0.959747	6.09092	3.40011	0.00202703	0.0421866	-1.483
CCNB1IP1	0.959177	6.59829	4.13456	0.00028892	0.0129159	0.327977
FAM45A	0.959133	7.55272	3.79507	0.000718661	0.0228171	-0.522181
FKBP4	0.959022	7.99772	2.87122	0.00767094	0.0859136	-2.69954
UHMK1	0.958985	8.02751	3.9809	0.000437214	0.016863	-0.0590557
PRRG1	0.958254	6.38354	3.20576	0.0033352	0.0552204	-1.94087
NAA20	0.957212	6.62213	2.57677	0.0154851	0.123214	-3.32996
RBMX2	0.957092	7.64467	3.18848	0.00348454	0.0564724	-1.98101
NCKAP1	0.956916	8.33772	2.53358	0.0171186	0.129273	-3.41907
VCP	0.955966	7.07919	3.42907	0.0018806	0.0405058	-1.41383
NUDCD1	0.955307	5.91672	2.57477	0.0155574	0.123355	-3.3341
NFE2L3	0.954549	6.96337	4.68582	6.42957e-05	0.00552686	1.73686
SAR1A	0.954455	8.16102	2.84207	0.0082347	0.0887771	-2.76363
KRTCAP2	0.953591	7.67074	4.88987	3.67368e-05	0.00386377	2.26286
DIAPH3	0.952561	5.91921	3.76883	0.000770585	0.0237956	-0.587072
ZNF511	0.95251	6.5533	4.67466	6.62923e-05	0.00561812	1.70813
PARK7	0.951735	9.73226	4.65642	6.96886e-05	0.00578072	1.6612
BUB1	0.951116	5.89448	4.47953	0.000113071	0.00762959	1.20686
INSIG2	0.950852	6.93571	3.616	0.00115421	0.0305529	-0.962236
DTL	0.950378	5.63873	3.11771	0.00416593	0.0625935	-2.14442
LOC440311	0.949998	9.19201	3.6696	0.0010022	0.0279483	-0.831239
TMEM60	0.949616	7.27117	2.18228	0.0375654	0.186175	-4.10725
TMEM147	0.949376	7.48213	4.1269	0.000294967	0.0131137	0.308607
RPL8	0.947914	11.2873	4.10019	0.000317043	0.0136811	0.241132
PAICS	0.947057	6.83537	5.09387	2.09853e-05	0.00276843	2.78937
UTP14A	0.946491	7.91139	4.78216	4.93697e-05	0.00465139	1.98505
FLVCR1	0.9458	5.83988	3.44047	0.00182582	0.0397925	-1.38654
NAA10	0.945664	6.75909	4.99327	2.76592e-05	0.00325081	2.52971
OSTC	0.945559	7.71382	2.9445	0.00641038	0.0788394	-2.53691
CDC16	0.945481	7.34604	3.292	0.00267701	0.048973	-1.73907
RPS7P1	0.94499	5.96885	4.07139	0.000342669	0.014336	0.168487
SUB1	0.944086	9.10169	2.57882	0.0154116	0.122844	-3.32572
SUMO2	0.943963	9.14434	3.49741	0.00157455	0.0365989	-1.24976
APOLD1	0.943173	6.70149	4.07084	0.000343179	0.014336	0.167096
CNN3	0.942914	8.65609	3.39412	0.00205864	0.042543	-1.49726
CENPN	0.942401	6.37508	3.79787	0.000713324	0.022737	-0.515245
GNS	0.942399	6.61097	2.89873	0.00717238	0.0834715	-2.63873
ZBTB38	0.941949	8.14002	2.24728	0.0326182	0.175127	-3.9851
SLC25A40	0.940011	5.43975	2.87027	0.00768867	0.0859217	-2.70163
ATP5E	0.938001	8.263	3.33716	0.00238418	0.0463418	-1.63251
PSMC6	0.937234	6.12861	2.40319	0.0230627	0.14899	-3.68231
SSB	0.937128	10.2605	3.34339	0.00234633	0.0458776	-1.61778
ARL3	0.936965	7.20799	3.84129	0.000635382	0.0211932	-0.407538
NOP58	0.936778	8.17018	2.37978	0.0243117	0.153054	-3.72863
RNASEH2B	0.936456	6.38803	3.56136	0.00133222	0.0330268	-1.09513
IK	0.935673	8.27489	3.00025	0.00558552	0.0733564	-2.41178
CCDC25	0.935116	6.19871	3.17883	0.00357071	0.0572715	-2.00338
PLEKHS1	0.935013	5.97809	3.39632	0.00204699	0.0423836	-1.49203
MANSC1	0.934551	7.0308	3.54441	0.00139267	0.03397	-1.13621
RSU1	0.934207	8.51305	4.16606	0.000265313	0.0122678	0.407705
UBL5	0.934123	9.78517	3.09282	0.00443441	0.0648821	-2.20147
NOL8	0.933684	7.90441	3.92177	0.000512377	0.0186913	-0.207041
CRYZ	0.933482	5.83543	2.75232	0.0102254	0.099968	-2.95873
DUSP22	0.933052	6.29719	4.55506	9.19763e-05	0.00689737	1.40064
CXCL8	0.932849	6.68864	2.70268	0.0115121	0.106011	-3.06514
RPL18A	0.932631	11.7791	5.1894	1.61466e-05	0.00236765	3.03587
PHF6	0.932143	6.5408	3.57849	0.00127371	0.0321921	-1.05354
MTFR1	0.932143	6.49901	2.48252	0.0192541	0.136742	-3.52319
SNORD45C	0.931853	3.46899	2.57033	0.0157192	0.123943	-3.34331
IFI44	0.931851	4.78227	2.34619	0.0262122	0.158268	-3.79458
PALB2	0.931178	5.71448	3.91045	0.000528159	0.0188417	-0.235325
BOLA2	0.931092	9.13953	3.55798	0.00134405	0.0332373	-1.10332
SNORD30	0.93076	6.3073	2.20093	0.0360811	0.183102	-4.07245
PRDX1	0.929687	8.9379	3.81629	0.000679172	0.0219574	-0.469587
MRPL33	0.929591	7.97113	3.25778	0.00292168	0.0516702	-1.81942
MTFR2	0.928458	5.74672	4.46188	0.000118656	0.00777908	1.16162
HIST1H3F	0.926295	6.58296	3.23318	0.00311068	0.0532805	-1.87695
NAA50	0.926177	8.75338	3.16783	0.00367151	0.0581687	-2.02887
STAG2	0.925465	7.37052	2.8799	0.00751021	0.085386	-2.68039
HILPDA	0.925419	6.19498	3.88323	0.000568055	0.0198224	-0.303199
PSMA7	0.925226	9.02678	4.48233	0.000112209	0.00760885	1.21404
UMPS	0.925022	6.29948	3.10886	0.00425959	0.0634736	-2.16473
ATRAID	0.924728	7.41041	3.4871	0.00161741	0.0371368	-1.27458
PUS7L	0.924121	5.3095	2.92858	0.00666624	0.0802972	-2.57242
HIST1H4D	0.923855	7.29876	4.11058	0.000308263	0.0134458	0.267386
SUPT20H	0.923703	6.81204	2.94844	0.00634845	0.0784094	-2.5281
MED10	0.923317	6.62814	3.4883	0.00161233	0.037117	-1.27168
TMEM14B	0.922225	7.31782	2.60401	0.0145307	0.119004	-3.27331
RPL10A	0.922031	10.1263	3.34597	0.00233078	0.0456565	-1.61166
LRIF1	0.921324	5.65697	2.81912	0.00870585	0.091536	-2.81385
C2orf49	0.921191	6.59085	3.85814	0.000607452	0.0206668	-0.365672
PRPS1	0.921136	5.85145	3.13149	0.00402392	0.0615218	-2.11272
EIF3C	0.920921	9.83432	5.15866	1.75669e-05	0.00249026	2.95659
MRPL45	0.920316	6.53673	2.68421	0.0120285	0.108274	-3.10445
SERPINE2	0.92025	6.05419	2.54854	0.0165357	0.127311	-3.38831
AKIP1	0.920165	6.4016	3.84309	0.000632337	0.0211218	-0.403064
FBXO5	0.919809	6.28724	3.29425	0.00266164	0.0488511	-1.73378
KLHL24	0.919794	7.49624	2.91905	0.00682404	0.0812326	-2.59363
UBQLN1	0.91945	8.08641	4.24688	0.000213098	0.0109326	0.612827
GOLGA7	0.919238	8.18866	3.15587	0.00378407	0.0592019	-2.05651
RNF128	0.919082	6.10927	4.80764	4.60366e-05	0.00445494	2.05075
RHOT1	0.919073	6.43052	2.2337	0.0336004	0.177538	-4.01082
SND1	0.91865	8.14405	5.26018	1.3298e-05	0.00218175	3.2184
AIG1	0.918309	6.39678	4.10595	0.000312147	0.0135577	0.255681
INTS7	0.918123	6.13573	3.20943	0.00330422	0.0550319	-1.93231
LSM8	0.917313	7.52062	2.84447	0.00818686	0.0885271	-2.75837
CXCL2	0.916266	7.80586	2.9306	0.00663321	0.0802065	-2.56791
GPR89A	0.915425	6.20793	2.99385	0.00567485	0.0738915	-2.42621
NEDD4	0.915251	5.55065	3.24541	0.00301528	0.0524525	-1.84837
AAMDC	0.915207	5.43259	3.41818	0.00193443	0.0411876	-1.43987
C14orf166	0.914924	8.62562	2.50004	0.0184951	0.134001	-3.48761
SPAST	0.91447	6.64613	3.14308	0.00390815	0.0603225	-2.08602
RPL23AP7	0.913299	3.77869	2.7419	0.0104838	0.100907	-2.98116
SDHC	0.913184	7.94796	3.79995	0.000709383	0.0226785	-0.51009
NDUFA12	0.913126	7.37582	2.5583	0.0161653	0.12577	-3.36819
STOML2	0.912497	7.37909	3.4759	0.00166523	0.0377697	-1.30151
GART	0.910124	6.12803	3.9519	0.000472617	0.0176898	-0.131707
AKAP11	0.909997	6.86943	3.29535	0.00265415	0.048769	-1.73119
C11orf1	0.90971	6.17487	3.15212	0.00382005	0.0595312	-2.06517
CSTB	0.909501	11.0549	5.78318	3.18726e-06	0.000888065	4.56106
LIN9	0.908054	5.3369	3.47243	0.00168037	0.0379534	-1.30987
RPS18P9	0.907227	9.73469	3.44775	0.00179167	0.0393936	-1.36911
SSBP1	0.905316	9.76825	2.69856	0.0116254	0.106594	-3.07392
PARP9	0.904871	6.40012	3.75475	0.000799929	0.0242216	-0.621824
DNAH14	0.904821	4.71605	2.63757	0.0134299	0.114258	-3.20302
HMGB1P10	0.904803	8.84316	3.56339	0.00132516	0.0329257	-1.09021
OAZ1	0.904627	8.77407	4.75477	5.32212e-05	0.00488142	1.91446
LAMP1	0.904567	8.19877	4.12816	0.000293959	0.0130868	0.311811
RNVU1-4	0.904533	6.53917	2.26079	0.0316666	0.172859	-3.9594
SKP2	0.904218	6.71807	4.43293	0.000128411	0.00821856	1.08751
ANXA5	0.904069	8.63435	2.68849	0.0119069	0.107739	-3.09536
HLTF	0.903598	4.84464	3.21357	0.00326966	0.0548172	-1.92267
RAB23	0.903219	5.15328	2.51065	0.0180489	0.132305	-3.46598
POC1B	0.903102	6.44682	4.23945	0.00021744	0.0110492	0.593941
WBP11	0.901872	7.64639	3.38432	0.00211141	0.0431644	-1.5206
CDR2	0.901624	7.67388	4.81488	4.51305e-05	0.00440684	2.06943
EPT1	0.900812	5.92656	3.07814	0.00460056	0.0658816	-2.23504
PAK2	0.900431	6.76471	2.46768	0.0199195	0.138914	-3.55321
TPT1	0.900378	10.8816	4.04131	0.000371618	0.0152513	0.092717
RUVBL1	0.899835	7.19341	2.47968	0.0193799	0.137243	-3.52895
NDUFA8	0.899755	7.75801	2.71992	0.0110489	0.103788	-3.0283
PDRG1	0.89973	6.64986	3.03175	0.00516517	0.0708289	-2.34056
CCDC104	0.898336	7.75796	3.15585	0.00378425	0.0592019	-2.05655
CUL2	0.898305	6.48043	2.5942	0.0148681	0.120533	-3.29376
STRAP	0.898271	8.62927	3.65426	0.00104359	0.0286806	-0.868795
NSA2	0.897891	9.28391	2.65973	0.012746	0.111492	-3.15631
NUSAP1	0.897241	6.77761	3.69786	0.000930088	0.0266975	-0.761911
ALG11	0.897134	6.62958	2.86653	0.00775905	0.0862084	-2.70987
SMIM8	0.897134	6.85075	2.48373	0.0192008	0.136639	-3.52074
LSM2	0.89647	7.74282	4.33369	0.000168299	0.00952644	0.833905
CCDC6	0.896462	8.42286	2.28212	0.0302162	0.169552	-3.91863
PPIL3	0.896447	7.95722	3.33357	0.00240629	0.0463977	-1.64101
HIST1H2BF	0.89639	5.81321	4.1941	0.000245901	0.0116762	0.478801
RPL21P11	0.896197	2.94532	2.56441	0.0159372	0.124633	-3.35556
TCEB2	0.896089	8.44854	6.32169	7.45437e-07	0.000363307	5.92364
ARHGAP18	0.895759	7.64534	2.76022	0.0100334	0.0990648	-2.94169
ZNF22	0.895325	6.71567	3.72465	0.000866416	0.0253902	-0.696036
GBAS	0.895022	6.8302	3.22728	0.00315773	0.053773	-1.89073
EIF5B	0.894865	8.36807	3.22887	0.00314501	0.0536694	-1.88702
CEBPZ	0.89427	8.39061	2.62208	0.0139278	0.116471	-3.23551
DPY19L4	0.894224	5.82433	2.92647	0.00670087	0.0804133	-2.57711
PTGES3	0.894136	8.77104	2.79043	0.00933051	0.0949233	-2.87632
HIST1H2BG	0.894106	6.57101	3.99897	0.000416477	0.0164358	-0.0137004
EIF3D	0.893528	8.25261	2.18654	0.0372213	0.18527	-4.09931
HPRT1	0.893471	6.82912	3.07597	0.00462558	0.0661813	-2.23999
EXOSC1	0.893412	6.01256	3.03075	0.00517802	0.0708955	-2.34283
CNOT7	0.893049	6.35913	2.08524	0.0462055	0.204687	-4.28489
ATAD2	0.892096	6.30665	2.93491	0.00656342	0.0798706	-2.55832
TMEM62	0.892047	6.07074	3.98946	0.000427262	0.0166269	-0.0375664
NDUFA4	0.891753	8.24848	3.72792	0.000858922	0.0252834	-0.687963
CADPS	0.891747	5.71124	3.04012	0.0050587	0.0701125	-2.32159
DDAH1	0.89124	8.81046	2.42258	0.0220731	0.146645	-3.64373
AMACR	0.890611	7.67	2.74951	0.0102945	0.100452	-2.96478
LAMC1	0.889722	6.36757	4.28923	0.000189935	0.0101469	0.720591
RPL13AP20	0.889601	8.60452	3.47596	0.001665	0.0377697	-1.30138
AIFM1	0.88857	6.84485	2.77247	0.00974268	0.0973695	-2.91524
MRPS18B	0.888432	7.81514	4.7082	6.04704e-05	0.0052828	1.79448
NARS2	0.888266	5.59927	3.80242	0.000704742	0.0225524	-0.503982
SLC25A6	0.888021	10.4218	5.24514	1.38575e-05	0.00221797	3.17964
GNPAT	0.886985	6.83631	3.51213	0.0015152	0.0356167	-1.21423
RPP30	0.886628	6.1929	3.05349	0.00489278	0.0683404	-2.2912
DEFA5	0.886504	6.33044	2.42191	0.0221063	0.146744	-3.64505
RPS29	0.886409	7.95945	2.91388	0.00691109	0.0816423	-2.60511
POLR3F	0.886245	5.33614	2.91234	0.00693725	0.0817918	-2.60854
LRPPRC	0.886228	8.76097	2.87642	0.00757426	0.0855803	-2.68807
RNF115	0.886009	6.13681	3.18052	0.00355546	0.0571437	-1.99946
BNIP3	0.885263	6.23082	2.40644	0.022894	0.148724	-3.67585
NFU1	0.885188	6.20367	3.35751	0.00226255	0.0448158	-1.5843
STIP1	0.885077	6.86789	3.73232	0.00084897	0.0251116	-0.677133
EIF2A	0.884674	7.80269	3.78945	0.000729476	0.0229352	-0.536078
HSD17B12	0.883955	7.75226	2.39958	0.0232514	0.149273	-3.68947
RBL1	0.883667	6.95379	2.9113	0.00695496	0.0818613	-2.61085
CTNNBL1	0.883183	6.76991	3.79899	0.000711203	0.0226918	-0.512475
AHCY	0.883041	7.59025	5.00729	2.66143e-05	0.00320862	2.56592
MRPS18A	0.882922	8.90838	2.38108	0.0242408	0.152786	-3.72606
LNX2	0.882604	7.06415	2.45769	0.020379	0.140441	-3.57335
CHEK1	0.882488	6.96874	2.70368	0.0114847	0.105965	-3.063
CNN2	0.881638	7.3811	4.20578	0.000238237	0.0115098	0.508434
ARL15	0.881632	5.90393	2.25698	0.031933	0.173702	-3.96667
SHFM1	0.881348	11.5677	2.14223	0.040939	0.193279	-4.18126
PRMT1	0.881245	8.23002	5.07891	2.18648e-05	0.00284068	2.75076
ATP6AP2	0.881032	7.36877	3.20401	0.00335	0.0552425	-1.94492
MAP1LC3B2	0.880121	7.14028	2.39743	0.0233647	0.149598	-3.69374
SRP9	0.879565	8.6647	2.28682	0.0299042	0.168837	-3.90959
RWDD4	0.879293	6.96694	2.22697	0.0340973	0.17853	-4.02354
DYNC1LI1	0.87885	6.43147	3.02318	0.00527645	0.071308	-2.35997
POLD2	0.878433	7.96807	3.7067	0.000908581	0.0262433	-0.740182
ZCRB1	0.878145	8.31014	2.86868	0.0077186	0.0860845	-2.70514
OAT	0.878083	7.46325	2.35583	0.0256532	0.156633	-3.7757
YEATS4	0.877487	7.02619	2.40735	0.022847	0.148699	-3.67405
DCAF13	0.877357	7.17859	4.33117	0.000169456	0.00954176	0.827489
TMEM261	0.877123	8.14575	2.86678	0.00775436	0.0862007	-2.70932
SNRPD1	0.876939	7.60626	2.34721	0.0261527	0.158085	-3.79259
TARS	0.876771	7.82697	2.49651	0.0186457	0.13449	-3.49479
CISD2	0.876339	7.16839	2.66035	0.0127273	0.111449	-3.15499
CCNL2	0.876106	7.24709	4.20099	0.000241356	0.011552	0.49626
GNL2	0.875931	7.1413	2.81803	0.00872869	0.0916867	-2.81622
HNRNPC	0.875525	9.95603	2.3912	0.023695	0.150936	-3.70607
MSMO1	0.874005	5.99415	2.18748	0.0371458	0.185162	-4.09756
CISD1	0.873582	8.86906	3.33554	0.00239413	0.0463865	-1.63635
UFC1	0.873393	8.91602	2.60375	0.0145395	0.119007	-3.27385
MRPL18	0.87287	7.86939	2.63548	0.0134962	0.114461	-3.20742
DDOST	0.872443	7.96799	4.40956	0.000136868	0.00858973	1.0277
TOMM70A	0.872368	7.02743	3.06131	0.00479818	0.0676033	-2.2734
EIF2S1	0.871794	7.76318	2.21668	0.0348693	0.180499	-4.04292
PKM	0.871767	8.83937	4.08525	0.000330093	0.0140381	0.203429
USP1	0.87151	6.36203	3.2729	0.00281102	0.050503	-1.78396
COPA	0.871156	7.26802	2.77129	0.00977033	0.0975252	-2.91779
UBE2Q1	0.870661	7.02459	4.58737	8.41941e-05	0.00647913	1.48364
HSPA13	0.869729	4.90046	3.10556	0.00429494	0.0637944	-2.17228
HSPA4	0.868836	7.70266	4.01366	0.000400344	0.016054	0.0231832
MPC2	0.868695	8.6786	3.11134	0.00423312	0.0632541	-2.15904
NIP7	0.86867	7.15717	2.24932	0.0324728	0.175013	-3.98122
RPL34	0.868619	6.71594	2.41292	0.0225611	0.147923	-3.66297
HIST1H2BC	0.868336	6.45728	4.08063	0.000334235	0.0141583	0.191775
FZD6	0.868336	6.14224	2.80984	0.00890341	0.0929342	-2.83409
LSM1	0.868103	7.00268	3.21661	0.00324454	0.0546125	-1.9156
CDC5L	0.867511	7.79002	2.16428	0.0390497	0.189026	-4.14063
NUDT4	0.867506	9.41286	3.4134	0.0019585	0.0413729	-1.45127
TMA7	0.867315	11.0538	2.7104	0.0113024	0.105173	-3.04866
KIAA1143	0.866589	7.76715	2.83754	0.00832576	0.0893347	-2.77357
VRK2	0.866383	6.43396	4.49648	0.000107953	0.00748746	1.25032
SPRY2	0.86538	6.43668	3.42353	0.00190781	0.0408359	-1.42708
ITGB8	0.865299	5.89046	2.94204	0.00644919	0.079046	-2.54239
CNOT1	0.865266	8.49959	2.77298	0.00973075	0.0973407	-2.91413
PSMD8	0.865264	7.17718	3.20597	0.00333344	0.0552204	-1.94038
NDUFAB1	0.864751	8.5484	2.27251	0.0308622	0.171068	-3.93703
MCFD2	0.864453	6.3706	3.7603	0.000788246	0.0239895	-0.608144
GLT8D1	0.864363	6.15042	3.0578	0.00484041	0.0679909	-2.28139
BMS1P20	0.863566	8.38992	3.09022	0.00446341	0.0650713	-2.20742
CD47	0.863454	8.25513	3.46071	0.00173236	0.0386149	-1.33802
NOMO2	0.862546	8.29456	4.51159	0.000103587	0.00737453	1.28906
NOP10	0.861158	8.96845	2.2338	0.0335931	0.177538	-4.01063
NDUFA2	0.860926	8.57382	2.80817	0.0089395	0.0932044	-2.83774
SGOL1	0.860804	5.11532	2.93243	0.00660356	0.0801177	-2.56385
NACA	0.860389	11.1658	4.26646	0.000202065	0.0105663	0.662609
NDUFB6	0.859691	6.23294	2.56995	0.015733	0.123943	-3.34409
RAB13	0.858819	8.09637	3.8118	0.000687359	0.0221497	-0.480739
ARRDC3	0.858285	7.49738	2.0615	0.0485705	0.209152	-4.32745
EEF1E1	0.858274	5.60875	2.75599	0.0101358	0.0994665	-2.95082
TMPO	0.858093	7.8952	2.22223	0.034451	0.179566	-4.03247
MRPL22	0.858029	7.27843	2.63746	0.0134333	0.114258	-3.20325
HEATR1	0.857664	6.28128	3.93909	0.000489139	0.0180731	-0.163757
RAD50	0.857575	7.90006	2.05065	0.0496871	0.211216	-4.34679
UBA3	0.856632	6.93177	2.78643	0.00942067	0.0953551	-2.88498
SESTD1	0.856405	6.96205	3.0282	0.00521099	0.0709753	-2.34861
RNF6	0.856042	7.03737	2.6554	0.012877	0.111851	-3.16545
CUL4B	0.855391	7.73505	3.84019	0.000637252	0.0212336	-0.410275
HIST1H1E	0.853774	8.65743	3.23336	0.00310925	0.0532805	-1.87653
RPS6	0.853599	12.7802	3.39358	0.00206151	0.0425752	-1.49855
PSME2	0.85269	7.81414	3.79123	0.000726042	0.0228717	-0.531688
GNPDA1	0.851573	6.3224	4.77438	5.0434e-05	0.00468413	1.96501
NUDCD2	0.851458	6.41032	2.62239	0.0139176	0.116445	-3.23487
MLEC	0.851185	8.47132	4.19244	0.000247011	0.0116891	0.474585
ZBTB33	0.850973	6.52797	2.75784	0.010091	0.0992851	-2.94684
RPS15	0.850964	10.5129	5.23987	1.40593e-05	0.00222512	3.16605
ELOVL5	0.850281	6.8252	2.91518	0.00688924	0.081563	-2.60224
IFT88	0.849891	5.74621	2.84379	0.00820038	0.088568	-2.75986
PSMD6	0.849407	7.1983	2.32167	0.0276837	0.162921	-3.84232
FDFT1	0.849328	8.40004	3.3112	0.00254855	0.0478433	-1.69386
ACO1	0.849284	6.66203	2.7581	0.0100846	0.0992524	-2.94627
STT3B	0.848271	8.03188	2.53793	0.0169469	0.128699	-3.41012
RAD21	0.848254	8.54692	3.02584	0.00524163	0.0711484	-2.35394
SNRPGP10	0.848112	7.79417	3.52167	0.00147793	0.035089	-1.1912
FGGY	0.846566	6.48473	2.49583	0.0186751	0.13462	-3.49618
CXCL16	0.846373	5.94514	3.30621	0.00258131	0.0481444	-1.7056
MCMBP	0.8462	7.49292	2.74004	0.0105307	0.101108	-2.98517
PTPRO	0.845767	5.76508	3.11146	0.00423182	0.0632541	-2.15876
TECR	0.844493	8.59689	2.57664	0.01549	0.123223	-3.33024
RPL13AP5	0.844437	11.159	3.33602	0.00239118	0.0463865	-1.63521
HSP90AA1	0.84438	10.1065	3.31212	0.00254252	0.0478328	-1.69167
MRPS30	0.844165	7.33742	2.74739	0.0103469	0.100669	-2.96935
TMLHE	0.844058	5.89857	2.98687	0.00577382	0.0744973	-2.44193
ARMCX6	0.843712	6.09479	2.40735	0.0228471	0.148699	-3.67405
PDE4DIP	0.843392	6.45755	2.82251	0.00863467	0.0910245	-2.80645
TIMM13	0.843249	7.06722	3.15532	0.00378935	0.0592528	-2.05778
RPL31	0.842759	6.76041	2.10754	0.0440764	0.200096	-4.24457
RAP2A	0.841919	7.24648	4.01119	0.000403017	0.0161012	0.0169701
MORF4L2	0.841595	8.00663	3.30863	0.00256537	0.0480111	-1.6999
ERLIN1	0.841432	7.10853	2.28507	0.0300199	0.169164	-3.91296
SNRNP200	0.841381	7.0492	4.35416	0.000159173	0.00926135	0.886156
LRRC6	0.841338	5.86196	2.67394	0.0123247	0.109527	-3.12624
TEX30	0.841143	4.85242	3.3853	0.0021061	0.043131	-1.51828
PUS3	0.841102	5.90371	3.57359	0.0012902	0.0324265	-1.06545
CHCHD1	0.840203	7.34877	2.4523	0.0206312	0.141426	-3.5842
CCDC53	0.839751	5.99013	2.15853	0.0395343	0.190147	-4.15125
ACSL3	0.83969	6.50993	3.18797	0.00348909	0.0564724	-1.9822
CAMSAP2	0.839689	6.1849	3.26221	0.00288886	0.0513309	-1.80905
NAALADL2	0.839461	6.04543	3.37513	0.00216211	0.0437034	-1.54247
AARS	0.839421	7.54033	5.16656	1.71907e-05	0.0024505	2.97695
RPL7L1P11	0.838771	3.81356	2.96572	0.00608359	0.076559	-2.48941
RAB2A	0.838318	8.60208	2.93203	0.00660996	0.0801544	-2.56473
ANXA4	0.837957	8.98542	3.77672	0.000754594	0.0234738	-0.56757
MIOS	0.837906	6.92663	2.17166	0.0384351	0.188025	-4.12697
IPO9	0.837343	6.17061	4.63353	7.41985e-05	0.00595079	1.60231
IGFBP5	0.837051	6.33286	3.52846	0.00145195	0.0347123	-1.17479
POLR2J	0.836971	8.38945	3.60748	0.00118036	0.0309537	-0.983012
NCAPG	0.836424	6.62685	2.31086	0.028356	0.165015	-3.86326
SSR2	0.836282	8.70987	2.89912	0.00716565	0.0834715	-2.63788
SF3A3	0.835353	7.10625	2.79911	0.00913721	0.0942879	-2.85746
YME1L1	0.835023	7.84371	2.38353	0.0241078	0.152334	-3.72123
XRCC5	0.83421	8.68898	3.59178	0.00123006	0.0316786	-1.02123
XRN2	0.833961	6.83633	2.35048	0.025962	0.157581	-3.78618
TM9SF4	0.833207	6.86285	4.83067	4.32171e-05	0.00433924	2.11015
BMPR2	0.832922	6.2647	2.6103	0.0143183	0.118177	-3.26018
PTPN12	0.832813	6.8396	2.65958	0.0127505	0.111502	-3.15663
DUSP10	0.832812	4.87942	3.63916	0.00108596	0.0294458	-0.90572
BCL11A	0.832288	7.14647	5.81376	2.93316e-06	0.000831603	4.63908
CHURC1	0.832224	5.98905	2.54965	0.016493	0.127133	-3.38602
TSR2	0.831688	6.83042	2.82002	0.00868681	0.0913953	-2.81188
PEX13	0.831501	4.63378	4.09699	0.000319795	0.0137448	0.233052
DYNLRB1	0.83149	8.22839	3.95229	0.000472114	0.0176898	-0.130714
IPO11	0.83103	6.07408	2.71812	0.0110965	0.103866	-3.03216
SYPL1	0.831028	7.45727	3.21029	0.00329707	0.0550152	-1.93032
C9orf78	0.830372	8.2998	2.133	0.0417539	0.195019	-4.19818
MAPK9	0.829864	6.93479	2.24824	0.0325497	0.175108	-3.98328
SLC39A6	0.829692	5.97971	3.31976	0.00249315	0.0472375	-1.67364
KIAA1191	0.829522	6.92032	3.07947	0.00458528	0.0658378	-2.232
RRM1	0.829316	6.824	2.75179	0.0102384	0.100035	-2.95988
DCAF12	0.829251	6.8614	3.17466	0.00360859	0.0575114	-2.01304
PDS5B	0.82924	6.86048	2.31205	0.0282814	0.164729	-3.86096
PPT1	0.828653	6.46185	3.11826	0.00416016	0.0625935	-2.14315
TIMM10	0.828319	7.43447	3.06943	0.00470184	0.0667699	-2.2549
CMC2	0.828278	8.19001	2.20417	0.0358287	0.182669	-4.06639
POLR2I	0.827673	7.29908	3.20743	0.00332105	0.0551025	-1.93697
PDK3	0.827569	6.0808	4.49062	0.000109697	0.00751167	1.23528
TRIM24	0.826617	7.34193	3.51699	0.00149611	0.0353588	-1.2025
NDUFA3	0.825606	10.3986	3.67484	0.000988416	0.0276594	-0.818386
CRLS1	0.825475	7.77765	2.16796	0.0387421	0.188404	-4.13382
SSX2IP	0.824429	6.08092	3.08219	0.0045541	0.0657297	-2.22577
WDR3	0.824001	5.42604	2.54582	0.0166401	0.127614	-3.3939
MRPS10	0.823619	7.63834	2.05617	0.0491158	0.21013	-4.33695
UBE2C	0.823159	7.81509	5.86553	2.54862e-06	0.000782429	4.77102
SLC5A1	0.822976	6.22676	3.07881	0.00459286	0.0658816	-2.23351
ARMCX3	0.822906	6.8683	3.90744	0.00053243	0.0189335	-0.242835
YIPF6	0.822535	7.28312	2.83174	0.00844373	0.0898955	-2.78627
ACBD5	0.822334	6.79547	2.43402	0.0215075	0.144506	-3.62087
SLC11A2	0.822319	6.75731	3.65028	0.00105458	0.0288704	-0.878521
HSBP1	0.821642	9.4537	2.57838	0.0154273	0.122905	-3.32663
GNAI3	0.820455	8.19308	2.24088	0.0330777	0.176275	-3.99723
ZNF818P	0.820342	5.68658	2.38993	0.0237626	0.151189	-3.70857
ADNP	0.820187	7.82371	2.51454	0.0178879	0.131668	-3.45804
CAPRIN1	0.820082	8.73837	3.58058	0.00126675	0.0321623	-1.04846
EIF2B3	0.819996	6.03517	2.67176	0.0123884	0.109879	-3.13085
RPL3	0.819905	10.7676	3.49627	0.00157922	0.0366417	-1.25249
HIST1H4K	0.819803	7.01395	3.06454	0.00475969	0.0672369	-2.26606
APBB2	0.819052	5.95717	3.88842	0.000560226	0.019703	-0.290267
PUS7	0.818639	4.97354	3.29052	0.00268717	0.048987	-1.74255
RARS	0.818428	8.06703	2.08031	0.0466879	0.205754	-4.29375
CHAMP1	0.818366	5.92504	4.31959	0.000174881	0.0097018	0.797957
ZNF117	0.818362	5.96798	2.67149	0.0123964	0.109879	-3.13143
NDUFC2	0.817989	8.17429	2.62721	0.0137609	0.115885	-3.22476
CENPI	0.817823	4.76776	2.70441	0.0114648	0.105903	-3.06145
CCNA2	0.817788	6.75854	3.95486	0.000468874	0.0176626	-0.124289
CAB39L	0.816611	4.26958	2.58791	0.0150882	0.12128	-3.30685
TMED2	0.814057	10.6127	3.08116	0.00456593	0.0657352	-2.22814
RPS27A	0.813852	10.6383	3.57873	0.0012729	0.0321921	-1.05295
EIF4A1	0.813654	7.62946	2.48754	0.019034	0.136166	-3.51302
TRAPPC13	0.813508	5.49931	2.7107	0.0112945	0.105141	-3.04803
MRPS22	0.813472	6.20772	3.29398	0.00266349	0.0488573	-1.73442
TIPIN	0.813329	6.71505	3.11901	0.00415229	0.0625669	-2.14142
GPN1	0.813199	6.5883	2.42672	0.0218668	0.146054	-3.63546
GJB1	0.812907	7.65264	5.92468	2.17116e-06	0.000758443	4.92148
SF3B6	0.81263	8.51494	2.23316	0.0336402	0.177603	-4.01185
EIF6	0.811903	8.02113	4.52733	9.92251e-05	0.00719071	1.32943
FAM111B	0.811638	5.78709	2.07514	0.0471988	0.206691	-4.30304
VKORC1	0.811061	7.34346	3.946	0.00048015	0.0178996	-0.146458
PEX3	0.811032	5.21533	3.14593	0.00388018	0.0600916	-2.07946
BCL2L1	0.80995	7.7085	3.98744	0.000429593	0.0166685	-0.0426431
ZCCHC7	0.809939	7.35295	3.60372	0.00119209	0.0311477	-0.992177
SEC23B	0.809877	6.84598	2.85976	0.00788812	0.0869778	-2.72479
ARID5B	0.809845	7.07505	3.39245	0.00206753	0.0426177	-1.50124
PAPD5	0.809673	5.71051	2.15262	0.0400386	0.191235	-4.16215
RRM2	0.809512	7.40853	4.37516	0.000150322	0.0089807	0.939786
PHB2	0.809321	8.09732	4.83301	4.29411e-05	0.00433884	2.11617
ASCC3	0.809232	7.7096	4.34385	0.000163707	0.0093733	0.859835
CENPQ	0.809013	5.70506	2.91863	0.00683117	0.0812326	-2.59457
BET1	0.808966	6.01846	3.3641	0.00222446	0.0443808	-1.56866
MED14	0.808849	7.69528	3.76653	0.000775312	0.0238429	-0.592759
MRPL35	0.808211	7.12859	2.41443	0.022484	0.147787	-3.65996
PRRC1	0.808032	7.29862	3.36275	0.00223223	0.0444808	-1.57187
CCNB2	0.807727	6.43507	3.62188	0.00113649	0.0302077	-0.947897
ATP5EP2	0.807214	6.22957	2.55749	0.0161955	0.125831	-3.36984
HSPA5	0.807187	8.3761	2.16785	0.0387512	0.188404	-4.13403
MCM8	0.806681	6.0714	2.06703	0.0480102	0.208105	-4.31757
FAU	0.805349	9.22294	5.13225	1.88873e-05	0.00261998	2.88843
PCID2	0.804964	6.39512	3.78137	0.000745326	0.023275	-0.556074
PIGT	0.804708	4.12869	2.1212	0.0428161	0.197215	-4.21972
WBP4	0.804417	7.32095	2.65337	0.012939	0.112208	-3.16974
TMEM243	0.803056	6.46469	3.07169	0.00467533	0.0666128	-2.24975
DGUOK	0.802873	6.85161	3.93898	0.000489278	0.0180731	-0.164023
SLC25A30	0.802829	5.46567	2.4412	0.0211594	0.143343	-3.60649
KLF7	0.801889	7.05422	2.74165	0.01049	0.100907	-2.9817
BACE2	0.801389	7.8127	4.98404	2.83684e-05	0.0033101	2.5059
METTL5	0.800987	8.46856	3.44368	0.00181066	0.0396493	-1.37885
FZD3	0.800746	5.3033	3.2339	0.00310497	0.0532805	-1.87527
RB1	0.800558	7.31738	2.35096	0.0259345	0.15755	-3.78525
ZPR1	0.80028	6.67517	2.84758	0.00812523	0.0881701	-2.75155
DPY19L1	0.799724	6.26183	2.9461	0.00638516	0.0786789	-2.53334
MBTPS2	0.799606	5.88587	3.6415	0.00107926	0.029338	-0.899981
SMARCC1	0.799267	8.80435	3.51346	0.00150996	0.0355451	-1.21103
DDX58	0.799144	5.87006	2.22812	0.0340116	0.178254	-4.02136
TMSB10	0.799052	12.7011	3.95131	0.000473358	0.0176898	-0.133169
LCN2	0.79878	8.09367	2.41482	0.0224641	0.147787	-3.65918
DNAAF2	0.798566	6.20417	2.62438	0.0138529	0.116175	-3.2307
ADSS	0.798454	7.54086	2.197	0.0363896	0.183768	-4.0798
IDH2	0.797899	8.1195	2.9487	0.00634441	0.0784094	-2.52753
RECQL	0.79769	5.73947	2.7993	0.00913288	0.0942879	-2.85703
DPAGT1	0.797499	6.02504	4.38455	0.000146524	0.00885183	0.963777
RAD51AP1	0.797361	7.95835	3.08547	0.00451684	0.0654365	-2.21828
UCHL5	0.796739	7.47856	2.43027	0.0216915	0.145323	-3.62837
RAC1P2	0.796583	9.34195	2.47416	0.0196266	0.138148	-3.54012
MRPL37	0.795975	7.52509	3.57284	0.00129272	0.0324564	-1.06726
LARP4	0.79567	6.81634	2.64545	0.0131827	0.113199	-3.18643
ADIPOR1	0.795633	7.39206	3.03876	0.00507584	0.0702596	-2.32467
EMG1	0.795107	6.50185	3.09219	0.00444152	0.0649273	-2.20293
BPHL	0.795106	5.48441	3.72149	0.000873697	0.0254661	-0.703811
KIF4B	0.795099	5.88832	3.99967	0.000415691	0.0164249	-0.0119389
HTATSF1	0.79435	7.88728	2.54525	0.0166623	0.127734	-3.39509
LEPROTL1	0.79406	7.36311	2.36161	0.0253236	0.155664	-3.76438
LYRM4	0.794001	6.29188	4.68615	6.4238e-05	0.00552686	1.7377
MCM6	0.793884	7.17707	3.58583	0.00124941	0.0319226	-1.03569
FBXO22	0.793716	6.37694	4.11226	0.000306873	0.0134184	0.27161
PFDN2	0.793555	8.9776	4.86214	3.96416e-05	0.00409347	2.19132
TBPL1	0.793461	6.96806	3.38165	0.00212599	0.0433255	-1.52694
ARSE	0.793004	6.3088	3.33491	0.00239804	0.0463865	-1.63785
CEP57	0.792982	7.33174	2.37459	0.0245972	0.153773	-3.73887
SNORA22	0.792097	4.32166	2.56449	0.0159344	0.124633	-3.3554
INTS12	0.791958	5.41358	3.9427	0.000484427	0.0179862	-0.15473
CCT5	0.791786	8.82325	2.41814	0.0222959	0.147337	-3.65257
SGOL2	0.79168	6.10061	3.32825	0.00243943	0.0468477	-1.6536
RBBP4	0.791398	7.7511	2.36879	0.0249195	0.1545	-3.75028
NOP56	0.791121	6.37366	3.10376	0.00431441	0.0639368	-2.17642
DCUN1D1	0.790954	8.13379	2.58651	0.0151374	0.121584	-3.30974
YWHAQ	0.790384	9.58089	2.65088	0.0130152	0.112469	-3.17499
REPS1	0.790214	6.71073	3.76262	0.000783398	0.0239095	-0.602408
TKT	0.790111	7.11898	4.51327	0.000103112	0.00736596	1.29337
THY1	0.789959	7.05968	2.87092	0.00767659	0.0859136	-2.70021
YKT6	0.789087	6.79487	3.84817	0.000623825	0.0209591	-0.390443
CAPZA2	0.789042	8.55682	2.81133	0.00887149	0.0927791	-2.83085
PLEKHA3	0.788759	6.33815	2.07299	0.047413	0.207357	-4.3069
PNO1	0.78846	6.52839	3.2685	0.00284281	0.0508448	-1.79429
ARHGDIB	0.788116	8.03207	2.47173	0.0197357	0.138458	-3.54502
ZNF121	0.787741	7.06379	4.22783	0.000224405	0.0112182	0.564419
RIPK2	0.787714	5.83386	3.72918	0.000856069	0.025244	-0.684871
RNF113A	0.786735	6.19854	5.063	2.28406e-05	0.00290642	2.70971
PPP1R2	0.786391	7.83916	4.26083	0.000205177	0.0106616	0.648294
PLA2G16	0.786262	6.8643	3.36205	0.00223625	0.0445061	-1.57353
MRPL32	0.785311	6.68972	3.33712	0.00238441	0.0463418	-1.6326
ZNF480	0.784923	6.74187	2.88171	0.00747714	0.0852101	-2.6764
DDR1	0.784732	2.9084	2.1705	0.0385309	0.188114	-4.12912
TESC	0.784644	7.03465	3.34544	0.00233396	0.0456633	-1.61291
TBL1XR1	0.784535	7.94059	2.88669	0.00738668	0.0846613	-2.66538
NCEH1	0.783783	7.33024	3.08578	0.00451339	0.0654158	-2.21758
LMNB1	0.783115	7.45754	2.87543	0.00759252	0.0856537	-2.69025
PSMC5	0.782964	7.53056	2.40404	0.0230183	0.14899	-3.68062
ALCAM	0.782839	8.29463	2.22994	0.0338773	0.177991	-4.01793
COMMD6	0.782818	9.00467	3.58935	0.00123795	0.0317815	-1.02715
LY75-CD302	0.782804	6.7001	2.69519	0.0117189	0.107071	-3.0811
TDGF1	0.781573	3.27053	3.33801	0.00237898	0.0462919	-1.6305
WDR35	0.781372	4.89498	3.59922	0.00120628	0.0313661	-1.00314
CCL24	0.78123	6.50038	2.13807	0.0413042	0.194068	-4.18888
DOCK11	0.78083	5.64868	2.55691	0.0162175	0.125831	-3.37105
UBR3	0.780375	6.47657	3.04749	0.00496662	0.0692165	-2.30485
NDUFB5	0.78032	6.64289	2.26337	0.031488	0.17232	-3.95448
GSS	0.778752	7.03917	3.41005	0.00197555	0.041543	-1.45927
CDCA7L	0.77824	6.4429	2.18482	0.0373602	0.185658	-4.10252
CERS6	0.777564	7.97821	2.50918	0.0181103	0.132463	-3.46899
TIGD7	0.777403	5.2503	2.95769	0.00620539	0.0775578	-2.50741
KRR1	0.777356	7.03586	2.76174	0.00999708	0.0988726	-2.93843
ZNF280C	0.777284	5.72871	3.58342	0.00125734	0.0319988	-1.04155
RCN2	0.776914	7.58057	2.22117	0.0345303	0.179689	-4.03446
SET	0.776901	9.54565	3.82634	0.00066123	0.0215866	-0.444665
SRPRB	0.776758	7.66772	2.09012	0.0457318	0.203567	-4.27609
POLR1E	0.776145	6.08199	3.58818	0.00124173	0.0318011	-1.02998
HS2ST1	0.775972	7.35583	2.40877	0.0227738	0.148492	-3.67123
DBR1	0.775909	5.14767	3.26262	0.0028858	0.0513282	-1.80807
DPCD	0.775724	6.72828	3.04717	0.0049705	0.0692165	-2.30556
KIF5B	0.775715	9.89583	2.42106	0.0221491	0.146809	-3.64676
PIGK	0.775167	4.89784	2.3912	0.0236951	0.150936	-3.70608
POP5	0.775159	6.5514	2.46615	0.0199893	0.139154	-3.5563
COMMD3	0.774344	7.18791	2.45723	0.0204006	0.140479	-3.57428
NUP205	0.773936	6.05123	2.81668	0.00875743	0.0919289	-2.81918
KCTD20	0.773629	5.79237	3.19632	0.00341598	0.0558462	-1.9628
CDKN1B	0.773551	7.72747	3.21104	0.00329078	0.0550002	-1.92857
DEPDC1B	0.773298	5.73127	2.76076	0.0100205	0.099013	-2.94053
BUB1B	0.772892	6.56055	2.47675	0.0195106	0.137769	-3.53488
RPS2P5	0.772865	11.5797	4.46419	0.000117909	0.0077616	1.16755
RNF8	0.772848	6.55063	4.4672	0.000116945	0.00774559	1.17525
HMGB2	0.772316	9.86944	2.62496	0.013834	0.116173	-3.22949
CHCHD2P6	0.772199	6.76569	4.21768	0.000230673	0.0113164	0.538631
CTSK	0.772013	6.25719	3.62328	0.00113231	0.0301801	-0.944476
AHCTF1	0.771569	6.75345	3.15015	0.00383906	0.059655	-2.06971
RPSAP56	0.771334	7.6313	2.21525	0.0349779	0.180826	-4.04561
ARFGEF2	0.771129	7.49868	2.76923	0.00981879	0.0977413	-2.92224
DERL1	0.770952	7.8003	2.35696	0.0255883	0.156553	-3.77349
PLAA	0.770927	6.86937	2.39542	0.0234708	0.150129	-3.69772
PCGF5	0.770905	7.50509	2.27468	0.0307151	0.17078	-3.93288
DNTTIP2	0.77037	7.91591	2.23275	0.0336704	0.177657	-4.01263
NUDC	0.770192	8.29078	3.16175	0.00372834	0.0586678	-2.04293
RPIA	0.770145	7.07573	6.1039	1.33785e-06	0.000537071	5.3757
EPB41L5	0.76946	6.58108	2.78827	0.00937918	0.0951397	-2.881
TRIM59	0.76911	5.92749	3.66708	0.00100888	0.0280618	-0.837402
COMMD2	0.768317	6.5586	2.19853	0.0362691	0.183575	-4.07694
CEPT1	0.7682	7.37767	2.4207	0.0221671	0.146852	-3.64747
LAPTM4A	0.767513	9.80763	2.26746	0.0312063	0.171692	-3.94667
ORC3	0.766481	4.9253	2.77794	0.00961528	0.0966943	-2.90339
CD68	0.765601	8.41038	2.71922	0.0110675	0.103796	-3.02981
KIAA1033	0.765349	6.63703	2.56729	0.0158308	0.124298	-3.3496
MTBP	0.764503	5.21232	3.66902	0.00100373	0.0279668	-0.832655
MSH6	0.764421	7.08345	2.7886	0.0093717	0.0951397	-2.88029
MRE11A	0.764414	5.90093	2.23915	0.0332033	0.176543	-4.00052
HSPA1B	0.76427	7.87372	4.03309	0.000379937	0.0155246	0.0720396
ICE2	0.764136	6.99049	2.375	0.0245745	0.153773	-3.73806
NFIA	0.763999	7.60612	3.22036	0.00321379	0.0543838	-1.90687
DEGS1	0.76357	5.99604	2.97353	0.00596739	0.0758361	-2.47189
GSPT1	0.763054	7.83416	3.78285	0.000742394	0.023218	-0.552408
LARP4B	0.76245	7.76193	4.24293	0.000215398	0.0109982	0.602773
TMEM41A	0.762263	7.01309	4.45551	0.000120736	0.00788346	1.14532
ANKRA2	0.761564	5.30578	2.43703	0.0213609	0.144075	-3.61485
RPS24	0.761387	11.7955	3.98546	0.000431881	0.0167172	-0.0476018
KHDRBS3	0.761099	7.36659	3.25515	0.00294138	0.0518083	-1.82559
UBE2N	0.760827	7.49347	3.62978	0.00111312	0.0299039	-0.92863
SPATS2	0.76079	6.58039	2.6941	0.0117493	0.107124	-3.08342
MPV17	0.760596	7.56542	2.12562	0.0424155	0.196361	-4.21166
NHLRC2	0.759882	6.04253	2.18714	0.0371734	0.185189	-4.0982
PSMB8	0.759414	6.42782	4.34651	0.000162525	0.00933034	0.866622
HENMT1	0.758911	6.26575	2.72878	0.0108177	0.102684	-3.00932
RNU1-143P	0.758463	7.10778	2.07048	0.0476637	0.207693	-4.3114
RIF1	0.758382	6.83811	2.26233	0.0315603	0.172511	-3.95647
RPP40	0.758291	4.94122	3.82633	0.000661252	0.0215866	-0.444696
LYAR	0.757537	6.11162	2.85027	0.00807228	0.0879246	-2.74564
PTPN11	0.757246	7.80309	2.69416	0.0117478	0.107124	-3.0833
TMEM69	0.757167	5.695	2.69618	0.0116913	0.106928	-3.07899
PLOD3	0.756468	7.23889	4.82472	4.39288e-05	0.00434175	2.0948
CDC45	0.756262	6.94337	3.91447	0.000522497	0.018824	-0.225278
TRAP1	0.756064	7.87274	4.2942	0.00018739	0.0100776	0.733232
COX6A1	0.755461	9.94528	2.19214	0.0367741	0.18435	-4.08888
ANAPC7	0.755461	6.22754	3.29721	0.00264158	0.0487042	-1.72682
USP9X	0.755452	7.4612	2.32059	0.0277503	0.163194	-3.84442
GPN3	0.754365	5.8148	2.54642	0.0166171	0.127569	-3.39267
TCEAL1	0.754169	8.19609	2.50556	0.0182619	0.132976	-3.47637
OSGIN2	0.753894	6.77653	2.15216	0.0400781	0.191311	-4.163
AGFG1	0.753044	8.03007	2.18047	0.037712	0.186603	-4.1106
ZC3H11A	0.752822	7.19968	2.16991	0.03858	0.188114	-4.13021
HIST3H2A	0.752574	5.05171	5.35757	1.01832e-05	0.00184906	3.46936
PSMD7	0.752425	9.04932	2.68731	0.0119402	0.107882	-3.09786
NACA2	0.752373	4.28192	3.4656	0.00171045	0.0383647	-1.32627
RAB4A	0.752161	6.52234	2.41615	0.0223965	0.14758	-3.65653
FANCL	0.751763	6.87101	2.30788	0.028544	0.165601	-3.86903
BRD7P2	0.750875	5.98173	3.19307	0.00344431	0.0561578	-1.97037
RFC3	0.750793	6.57603	3.10044	0.00435055	0.0641573	-2.18403
GCLC	0.750563	6.84393	2.68645	0.0119647	0.10799	-3.09969
STK3	0.750178	6.53633	3.23707	0.00308007	0.0531221	-1.86788
TSPAN12	0.749844	7.00625	2.27894	0.0304284	0.170005	-3.92472
ASAP1	0.74964	6.29968	4.0004	0.000414885	0.0164131	-0.0101257
CASP4	0.748663	6.70464	3.19371	0.00343865	0.0561033	-1.96886
UBE2F	0.748615	7.10372	2.76287	0.00997	0.0986954	-2.93599
DESI2	0.748402	7.47383	3.86151	0.000601997	0.0205414	-0.35727
SEPT7	0.747934	8.17136	2.82124	0.00866113	0.0911548	-2.80921
PSMD13	0.747934	7.35152	3.70532	0.000911907	0.0263159	-0.743576
PEA15	0.747628	7.24818	3.41468	0.00195202	0.041325	-1.44822
CKAP2L	0.747569	5.24935	3.25524	0.00294067	0.0518083	-1.82537
NEBL	0.747538	6.78748	3.60554	0.00118638	0.0310236	-0.987727
SNORD36B	0.747471	3.23957	2.41519	0.0224457	0.147787	-3.65846
LOC728554	0.746914	7.62021	2.84885	0.00810015	0.0880608	-2.74875
HEBP2	0.74667	9.46579	3.9673	0.000453472	0.0172838	-0.0931263
NKRF	0.746174	5.7676	3.2966	0.00264571	0.0487115	-1.72826
AP1S1	0.745957	7.63751	2.93352	0.00658589	0.0799873	-2.56142
MBD4	0.745561	6.63774	3.54482	0.00139115	0.03397	-1.13521
TPP2	0.745087	7.26255	2.34872	0.0260647	0.15785	-3.78963
NDUFB9	0.744893	8.91851	2.92936	0.00665344	0.0802599	-2.57067
PHOSPHO2	0.744773	5.56507	3.41086	0.00197142	0.041506	-1.45734
MRPL24	0.744579	6.9695	4.52332	0.000100316	0.00725353	1.31917
KDELR2	0.744261	8.33727	2.17599	0.0380784	0.187526	-4.11894
CCDC167	0.743741	6.89316	3.53781	0.0014169	0.0342526	-1.15218
PBDC1	0.743039	6.6974	3.64261	0.00107613	0.029302	-0.897279
FUCA2	0.743016	7.4474	3.30345	0.00259967	0.0482619	-1.71212
RPL4P4	0.742025	8.65434	2.7767	0.00964394	0.096892	-2.90607
KIAA0196	0.741558	6.31255	3.03487	0.00512525	0.0705344	-2.3335
COL6A3	0.741082	7.13469	3.03575	0.00511396	0.0705233	-2.33149
SLC25A36	0.740951	7.70064	2.76934	0.00981612	0.0977413	-2.92199
ICT1	0.740754	7.81161	2.23661	0.0333879	0.177052	-4.00532
SSR3	0.739928	7.72004	3.53519	0.00142664	0.0344108	-1.15852
HCCS	0.739038	6.92227	2.43768	0.0213294	0.143953	-3.61355
EEF1B2	0.73873	8.39356	4.21834	0.00023026	0.0113164	0.540309
KIAA1430	0.738558	7.08176	3.46127	0.00172984	0.038612	-1.33668
IFI30	0.738492	8.0853	2.67005	0.0124389	0.110087	-3.13449
POLK	0.73821	5.9096	3.10267	0.00432629	0.0640247	-2.17893
EMC8	0.737967	6.97595	4.01994	0.000393633	0.0158636	0.0389668
EIF3B	0.73715	7.99169	4.06984	0.000344111	0.014336	0.164561
ZNF639	0.73653	6.25672	3.17637	0.00359302	0.0573597	-2.00908
NUP93	0.736529	7.16556	4.47759	0.000113671	0.00765411	1.20189
MEAF6	0.736008	6.29946	2.53939	0.01689	0.128432	-3.40714
SSR4	0.735715	9.23724	3.55871	0.00134148	0.0331991	-1.10155
APOO	0.735408	6.02142	2.80506	0.00900674	0.0933823	-2.84449
EMC7	0.735396	8.39504	2.99983	0.00559139	0.0733564	-2.41273
RPS23	0.735386	7.65087	3.11054	0.00424165	0.0633523	-2.16088
NRAS	0.73535	7.5455	2.20754	0.035568	0.182307	-4.06008
VPS36	0.735326	8.33939	2.86027	0.00787833	0.0869724	-2.72366
AIMP2	0.735186	8.12567	3.4912	0.0016002	0.0369166	-1.2647
RPL23P8	0.735003	7.22571	2.61063	0.014307	0.118164	-3.25948
ANAPC1	0.734445	6.93955	4.37158	0.000151799	0.00899883	0.930622
ZNF354A	0.734418	5.96868	2.93042	0.00663616	0.0802122	-2.56831
GOLT1B	0.734124	6.90379	2.07524	0.0471889	0.206691	-4.30286
FYTTD1	0.733448	6.4931	2.33278	0.027008	0.160908	-3.82073
DNAJC2	0.733115	7.63444	2.47521	0.0195793	0.13802	-3.53799
PRCP	0.733112	5.95571	2.70791	0.0113697	0.105476	-3.05397
SLU7	0.732547	7.04175	2.07159	0.0475519	0.207486	-4.30939
ATP6V1A	0.732419	6.37016	3.01164	0.00542987	0.0721921	-2.38606
TMEM63A	0.732402	7.74618	4.49751	0.000107651	0.00748256	1.25295
SNORD82	0.732328	4.07606	2.20105	0.0360715	0.183082	-4.07222
FIS1	0.731097	7.79292	2.16278	0.0391753	0.189407	-4.1434
MANEA	0.730604	4.83521	3.0739	0.00464963	0.0664665	-2.24472
IGF1R	0.730537	6.44924	3.19458	0.00343112	0.0560369	-1.96685
HIST1H2BL	0.729639	6.3723	3.46924	0.00169433	0.0380345	-1.31752
ZMYM2	0.728919	8.48294	3.23394	0.00310468	0.0532805	-1.87518
IMPDH2	0.728512	7.64208	3.26244	0.00288712	0.0513282	-1.8085
PROS1	0.728372	6.312	2.51686	0.0177927	0.131365	-3.45331
KIAA1715	0.728139	6.77386	2.05036	0.0497171	0.211233	-4.34731
DENR	0.727997	7.41702	2.91864	0.00683098	0.0812326	-2.59455
TNFAIP8L2-SCNM1	0.727899	8.1903	3.87312	0.000583624	0.0201531	-0.328393
MAGOH	0.727703	7.52599	2.19653	0.0364263	0.183768	-4.08068
MMP12	0.726985	5.23887	2.15964	0.0394402	0.189968	-4.1492
MED30	0.726885	6.47132	2.68377	0.0120408	0.108344	-3.10537
KIF15	0.726461	5.25576	2.48519	0.0191366	0.13646	-3.51778
ZBED8	0.726386	3.65021	2.2973	0.0292202	0.167229	-3.88944
RBM41	0.726022	6.29631	4.2808	0.000194338	0.0103191	0.699127
NDUFA13	0.725412	8.06465	2.9615	0.00614731	0.0770702	-2.49888
RAD17	0.725187	6.03131	2.57587	0.0155176	0.123276	-3.33182
GUK1	0.724974	8.35737	3.97007	0.000450116	0.0171762	-0.0861961
TIMMDC1	0.724568	5.88174	2.29164	0.0295879	0.168242	-3.90034
CUTA	0.724198	8.4456	4.77639	5.01567e-05	0.00468413	1.97019
CASC5	0.723469	6.54129	2.51968	0.0176772	0.131031	-3.44754
RHOA	0.723307	8.61373	3.629	0.00111541	0.0299084	-0.930537
SRP14	0.723124	9.97784	3.32531	0.00245788	0.0470065	-1.66053
NR2C2AP	0.722912	6.36612	3.80567	0.000698671	0.0223814	-0.495931
ZNF28	0.722883	6.6615	4.5658	8.9313e-05	0.00676039	1.42822
LOC101060747	0.722713	5.91011	2.35923	0.0254591	0.156171	-3.76905
GLB1	0.72219	6.08785	2.86538	0.0077809	0.0862745	-2.71241
SCCPDH	0.721749	8.21464	2.35734	0.0255671	0.156499	-3.77276
MNAT1	0.721733	5.85928	3.36695	0.0022082	0.0441928	-1.5619
ACOT13	0.721605	9.36753	2.07499	0.0472138	0.206691	-4.30331
UQCRB	0.720748	4.57106	3.01697	0.00535858	0.0717848	-2.37403
MGAT5	0.720662	6.44938	3.5652	0.00131888	0.0328773	-1.08581
C1orf131	0.720307	6.17027	5.70179	3.97718e-06	0.00102021	4.35308
CAND1	0.720007	7.07644	2.64459	0.0132096	0.113308	-3.18824
HPS3	0.719952	5.73741	2.65049	0.0130271	0.11247	-3.17581
NUFIP2	0.719568	7.69379	2.95865	0.00619071	0.0774342	-2.50526
C21orf59	0.71881	8.71887	2.63711	0.0134442	0.11426	-3.20397
PCBD1	0.718512	6.46833	3.12626	0.00407723	0.0619915	-2.12475
ANKRD46	0.718472	5.81724	4.23954	0.00021739	0.0110492	0.594153
NDUFB11	0.71834	8.787	4.19728	0.000243791	0.0116048	0.486864
DDX27	0.718299	7.83743	3.41525	0.00194915	0.041325	-1.44686
SDHAF2	0.718133	6.36959	2.70476	0.0114554	0.105876	-3.06071
CENPU	0.71776	6.26199	2.07645	0.0470684	0.206523	-4.30068
CDK2	0.716994	6.58422	3.23274	0.00311419	0.0532842	-1.87799
ERGIC2	0.716636	6.84212	2.04941	0.049816	0.211327	-4.349
RPS3A	0.716229	11.927	3.35745	0.00226291	0.0448158	-1.58444
UBE2S	0.716121	6.538	4.33284	0.000168691	0.00953191	0.831728
MRPS18C	0.716088	6.38681	2.05616	0.0491176	0.21013	-4.33699
CUL3	0.716026	8.76168	2.34641	0.0261991	0.158247	-3.79414
RRS1	0.715245	6.61648	3.98882	0.000428006	0.0166269	-0.0391889
SNORD50B	0.715134	7.02953	2.12126	0.0428106	0.197215	-4.21961
TUBA1B	0.714808	9.7393	3.01991	0.00531954	0.0715492	-2.36738
NHLRC3	0.714745	7.40318	2.7594	0.0100533	0.0990919	-2.94347
YBX1P2	0.714452	8.44835	2.06387	0.0483293	0.208584	-4.32321
SEC11C	0.71392	7.10166	2.32089	0.0277318	0.163145	-3.84383
VDAC1P4	0.713879	5.52672	2.89254	0.00728177	0.084168	-2.65243
POLE4	0.713322	7.61464	3.09255	0.00443742	0.0648967	-2.20208
GFM2	0.713114	6.80868	2.93687	0.00653185	0.0796935	-2.55394
UBE2B	0.712843	8.90658	3.8717	0.000585837	0.0201864	-0.33192
GTPBP4	0.712609	7.37363	3.58903	0.00123897	0.0317815	-1.02792
RARS2	0.71251	7.88907	2.29893	0.0291148	0.167061	-3.88629
RNF181	0.712422	8.51002	2.99584	0.00564689	0.0737924	-2.42171
GMPS	0.712416	7.8261	2.50129	0.0184422	0.133828	-3.48507
NDUFS6	0.712118	9.71447	2.5747	0.0155601	0.123355	-3.33426
BMPR1A	0.712105	5.70262	2.57057	0.0157104	0.123943	-3.34281
ZKSCAN1	0.712067	6.65842	2.76108	0.0100128	0.0989672	-2.93984
ATP5H	0.711842	9.4952	3.4592	0.00173915	0.0386861	-1.34163
PAK1	0.711684	7.67723	2.13147	0.0418896	0.195243	-4.20096
RNF38	0.711684	7.144	3.37643	0.00215488	0.0437021	-1.53938
RUVBL2	0.711052	7.10834	4.2123	0.000234066	0.0113818	0.524963
VPS41	0.710773	6.77356	2.08051	0.0466682	0.205728	-4.2934
CCDC28A	0.710221	6.16304	3.43078	0.00187231	0.0404782	-1.40975
ARPC2	0.710189	9.66357	3.01193	0.00542605	0.0721709	-2.38542
ARMC1	0.710166	5.64566	2.44461	0.0209958	0.142597	-3.59965
STK4	0.710059	8.37947	2.79381	0.00925479	0.0946595	-2.86898
SNRPEP4	0.709901	7.80088	3.19195	0.00345407	0.0562167	-1.97296
DDX52	0.709436	7.21039	2.20563	0.0357156	0.182393	-4.06365
DTX3L	0.709343	5.9564	2.75944	0.0100524	0.0990919	-2.94339
TBCE	0.709157	6.06198	2.62689	0.0137715	0.115914	-3.22545
CLN5	0.707945	5.99512	2.5852	0.015184	0.121686	-3.31248
AGTPBP1	0.707915	5.62216	2.19231	0.0367608	0.18435	-4.08857
DDX28	0.707461	5.61433	3.96136	0.000460762	0.0174547	-0.108006
TMEM205	0.707017	7.11997	2.6729	0.0123551	0.109649	-3.12844
CYP39A1	0.706675	5.34851	3.50993	0.00152396	0.0357703	-1.21956
WBSCR22	0.706621	7.25535	3.90739	0.0005325	0.0189335	-0.242957
RIMBP3C	0.706615	3.6291	2.9777	0.00590616	0.0754496	-2.46252
MATR3	0.706506	7.99201	3.4768	0.00166135	0.0377612	-1.29935
USP7	0.705791	8.98869	2.27283	0.0308406	0.171036	-3.93642
HIST2H2AB	0.705631	8.44489	2.15348	0.0399648	0.191174	-4.16056
MGC32805	0.705389	4.67328	2.80819	0.00893899	0.0932044	-2.83769
MEA1	0.705343	7.93837	3.60702	0.0011818	0.0309537	-0.984137
EFCAB14	0.704546	8.07092	2.18941	0.0369914	0.184945	-4.09396
GANAB	0.70451	6.8651	3.09922	0.00436389	0.0642437	-2.18683
KDM3A	0.704315	7.44706	2.24775	0.032585	0.175108	-3.98421
RANBP6	0.704209	6.28843	3.37115	0.00218441	0.0439342	-1.55192
CHML	0.703846	5.71272	3.05638	0.00485763	0.0681098	-2.28463
YBX1	0.703678	11.1677	3.44146	0.00182114	0.0397173	-1.38417
RICTOR	0.703224	6.19806	2.31966	0.0278079	0.163355	-3.84623
LARS	0.703123	7.97666	2.24418	0.0328405	0.175844	-3.99099
TRIP13	0.702492	5.69161	3.45229	0.00177064	0.0390374	-1.35821
UBE2W	0.702412	6.25121	2.73288	0.0107123	0.102133	-3.00053
PTRHD1	0.702151	7.99223	2.69929	0.0116052	0.106469	-3.07236
SUMO1P3	0.702076	3.5204	2.14863	0.0403818	0.192029	-4.16949
QRSL1	0.701708	6.29154	3.2552	0.00294101	0.0518083	-1.82548
BCAP31	0.700659	6.81495	3.03051	0.00518114	0.0708973	-2.34337
ANAPC16	0.700642	6.7743	3.23821	0.00307109	0.0530616	-1.8652
TXNP6	0.700576	6.27281	2.98727	0.00576812	0.0744973	-2.44103
KIAA1586	0.70022	5.22052	2.24157	0.0330279	0.176154	-3.99593
TBK1	0.700153	6.04033	2.78983	0.00934389	0.0949698	-2.87761
PRKRA	0.699911	6.75695	2.96011	0.00616846	0.0772157	-2.50199
SASS6	0.699739	5.62983	2.26642	0.0312783	0.171871	-3.94867
LAMTOR5	0.699728	6.96916	3.08141	0.00456307	0.0657352	-2.22757
RPS26P15	0.699246	7.39946	2.07509	0.0472033	0.206691	-4.30312
TERF1	0.699005	6.39117	2.20986	0.0353893	0.181789	-4.05572
C18orf21	0.698962	7.38642	2.39714	0.02338	0.149637	-3.69432
FMNL2	0.69857	6.31886	2.74913	0.010304	0.100452	-2.96561
LEMD1	0.698451	4.99437	2.14431	0.0407574	0.192986	-4.17744
RRP15	0.69836	7.18863	2.22422	0.0343018	0.179193	-4.02872
LSM14A	0.69791	8.77082	2.10418	0.0443918	0.200838	-4.25067
SNRPD2P1	0.697872	7.32753	2.97399	0.00596066	0.0758361	-2.47087
ZNF468	0.697723	6.15747	2.51867	0.0177185	0.131078	-3.44961
TES	0.697606	8.74336	2.43577	0.0214221	0.144181	-3.61736
PREPL	0.697545	6.96718	2.58213	0.0152929	0.122226	-3.31884
MIR17HG	0.697433	5.33591	4.23489	0.000220152	0.011087	0.582335
PPAT	0.697333	5.57376	2.3558	0.0256554	0.156633	-3.77578
LIPA	0.69684	5.45233	3.12608	0.00407911	0.0619915	-2.12517
DYNC1I2	0.696483	5.1882	2.75617	0.0101315	0.0994665	-2.95044
DNA2	0.696393	5.78871	2.64528	0.013188	0.113213	-3.18678
MPP7	0.696066	6.51296	2.40292	0.0230769	0.14899	-3.68285
ZC3H15	0.695861	8.86834	2.12074	0.0428586	0.197355	-4.22057
SLC5A6	0.695788	5.70734	5.02988	2.50143e-05	0.00309765	2.62422
EEF1A1P11	0.695389	6.66813	2.74612	0.0103783	0.100805	-2.97208
RMI1	0.695233	6.25164	2.38231	0.0241739	0.152697	-3.72364
SART3	0.694089	7.25108	3.17761	0.00358181	0.0572715	-2.00622
SERP1	0.693572	9.56304	3.55709	0.00134719	0.0332895	-1.10548
MBNL2	0.693301	8.07548	2.52128	0.0176119	0.130979	-3.44426
CETN3	0.693297	7.01899	2.09659	0.0451111	0.20239	-4.26441
MALSU1	0.693288	8.64439	2.8895	0.00733608	0.0844707	-2.65916
TXNDC5	0.692936	6.94452	2.69482	0.0117293	0.107108	-3.08189
ABCB7	0.692915	5.61392	2.10123	0.0446695	0.201386	-4.256
LINC00467	0.692874	6.66446	2.70293	0.0115053	0.106011	-3.06461
C1GALT1	0.692782	6.14141	2.40244	0.0231016	0.14902	-3.68379
UBE2E1	0.692266	7.75707	3.27724	0.00278002	0.0501183	-1.77377
SDR42E1	0.691795	5.17679	3.64818	0.00106046	0.0289485	-0.883671
DDX6	0.691739	8.98957	2.19039	0.0369136	0.18486	-4.09215
CNOT8	0.691526	6.40754	2.40171	0.02314	0.14906	-3.68525
C9orf41	0.691518	6.96345	3.04061	0.00505252	0.0701125	-2.32048
TIMM9	0.691343	5.89284	2.12817	0.042186	0.195876	-4.20701
GM2A	0.691136	7.44975	3.93971	0.000488329	0.0180731	-0.162213
LCMT1	0.69083	6.36924	2.60941	0.014348	0.118251	-3.26203
UBE2E3	0.690575	7.82269	2.65136	0.0130005	0.11241	-3.17398
KIF14	0.690536	5.16735	2.91224	0.00693893	0.0817918	-2.60876
GRM8	0.689979	6.60346	2.76114	0.0100114	0.0989672	-2.93972
EIF2AK1	0.689757	7.57243	3.18772	0.00349127	0.0564724	-1.98277
RPL11	0.689725	11.1757	3.00888	0.0054672	0.072569	-2.3923
WDR45B	0.689015	6.83057	3.31842	0.00250176	0.0472862	-1.67681
MSL2	0.688971	6.99052	2.18976	0.0369638	0.184945	-4.09332
HSPD1P1	0.688842	5.21081	2.60978	0.0143355	0.118236	-3.26125
THAP1	0.687487	6.43877	3.56333	0.00132534	0.0329257	-1.09034
LMAN2	0.687239	8.09439	2.69021	0.0118582	0.107532	-3.09169
RAD23B	0.687203	8.02353	4.03083	0.00038226	0.0155953	0.0663463
ENC1	0.687046	6.48981	4.67407	6.64003e-05	0.00561812	1.7066
C1orf112	0.686056	4.83058	3.03797	0.00508574	0.0703067	-2.32645
HINT2	0.685847	7.92542	2.51926	0.0176942	0.131031	-3.44839
BLM	0.685633	5.9415	3.26171	0.00289254	0.051368	-1.81022
NT5DC1	0.685271	6.4681	2.92493	0.00672632	0.0805321	-2.58055
CCNE2	0.684667	5.65359	2.16483	0.0390036	0.18893	-4.13962
LANCL1	0.684517	5.43433	2.71813	0.0110962	0.103866	-3.03214
C20orf24	0.683914	7.79141	4.02242	0.000391019	0.0158174	0.0451891
CCDC58	0.683836	9.42363	3.01261	0.00541681	0.072146	-2.38387
SNAPC1	0.683791	5.72677	3.02471	0.00525646	0.0712078	-2.35652
POT1	0.683749	5.58009	2.74367	0.0104395	0.100907	-2.97736
MAGED2	0.683245	5.79178	3.83394	0.000647976	0.0213566	-0.425813
PHAX	0.682498	7.44638	2.8373	0.00833065	0.0893347	-2.7741
ALDH7A1	0.682425	6.63772	2.39345	0.0235752	0.150528	-3.70162
UBA1	0.681837	7.02403	3.41065	0.0019725	0.041506	-1.45785
PDIA4	0.681581	8.07567	3.83626	0.000643974	0.0213476	-0.420046
TAF2	0.681448	6.40951	2.67374	0.0123307	0.109527	-3.12667
TMEM254	0.68144	5.38951	2.75272	0.0102156	0.0999528	-2.95787
COX7A2	0.681415	9.67819	2.14656	0.0405612	0.192596	-4.17329
PSPC1	0.680934	7.57302	3.42188	0.00191598	0.0409198	-1.43103
FAM49B	0.680634	7.58275	3.95083	0.000473976	0.0176898	-0.134386
C12orf45	0.680358	8.78567	2.80517	0.00900432	0.0933823	-2.84425
UTP18	0.680103	6.5306	3.69245	0.000943488	0.0269863	-0.775195
DEK	0.680097	10.3694	4.39141	0.000143812	0.00884849	0.981291
DCAF7	0.680023	7.11441	3.45786	0.00174521	0.0387677	-1.34485
SLC19A2	0.680017	5.80576	2.89023	0.00732305	0.0844418	-2.65755
KIF20A	0.679911	5.0291	2.98611	0.00578468	0.0745608	-2.44363
CCDC34	0.679606	6.05436	3.0297	0.00519153	0.0709096	-2.3452
C16orf80	0.679106	6.3013	2.98025	0.00586903	0.0751557	-2.45679
PGM2	0.678978	7.26243	3.59936	0.00120581	0.0313661	-1.00278
ACBD6	0.678765	5.92442	2.68529	0.0119975	0.108165	-3.10215
WTH3DI	0.678763	7.90037	3.33468	0.00239941	0.0463865	-1.63837
ZNF706	0.678614	7.242	2.59666	0.0147827	0.120048	-3.28863
SGPL1	0.67815	7.01836	2.06917	0.0477949	0.207804	-4.31374
DPF2	0.677727	7.0446	2.63588	0.0134834	0.114382	-3.20657
DBT	0.677434	5.07668	2.56757	0.0158205	0.124298	-3.34902
TRUB1	0.676611	6.27494	2.9548	0.00624969	0.0777607	-2.51387
BGN	0.676302	7.2262	2.75733	0.0101033	0.0993153	-2.94793
CWC15	0.675863	7.82348	2.08787	0.0459498	0.20407	-4.28015
LRRC75A-AS1	0.675822	9.87276	3.65743	0.00103488	0.0285264	-0.861023
ATP11A	0.675311	6.81444	3.62424	0.00112945	0.0301694	-0.942134
POLB	0.674843	6.46379	2.25433	0.0321186	0.174187	-3.9717
CLDN12	0.673829	6.53964	2.42198	0.0221032	0.146744	-3.64493
HSPA14	0.673461	6.03214	3.81582	0.000680032	0.0219574	-0.470765
DCLRE1A	0.673441	4.92304	2.0577	0.0489589	0.209951	-4.33423
FARSB	0.672761	7.26968	2.50359	0.0183448	0.133251	-3.48038
C12orf29	0.671832	6.2761	2.68428	0.0120263	0.108274	-3.10429
ORC6	0.671787	6.55751	2.47405	0.0196313	0.138148	-3.54034
TMEM208	0.671751	6.58084	3.43812	0.00183697	0.0398939	-1.39216
ANKH	0.671538	6.8235	2.49844	0.0185634	0.134285	-3.49087
TTI1	0.671358	6.23389	4.62365	7.62349e-05	0.00606404	1.57688
SPA17	0.670927	5.69552	2.09843	0.0449352	0.201978	-4.26107
KIAA1524	0.670747	6.19865	2.34487	0.0262894	0.158349	-3.79715
WDR83OS	0.670267	7.28386	3.21729	0.00323895	0.0546125	-1.91402
SNHG17	0.670131	7.49787	3.74102	0.000829611	0.02475	-0.655694
C6orf57	0.670112	6.13097	3.50826	0.00153061	0.0358744	-1.22359
MORC4	0.669174	5.43074	4.74425	5.47783e-05	0.00493665	1.88737
JTB	0.669056	7.98165	2.93128	0.00662223	0.0801544	-2.56641
APOA1BP	0.66878	8.05459	2.87129	0.00766965	0.0859136	-2.69939
FITM2	0.668469	6.79376	2.47553	0.0195649	0.137999	-3.53734
ANAPC11	0.668405	7.01455	2.79541	0.0092191	0.0945551	-2.8655
TMTC3	0.668098	6.15598	2.18813	0.0370941	0.185162	-4.09636
KIF18A	0.668083	5.31798	2.96249	0.00613233	0.0769882	-2.49666
MIS18A	0.667837	6.38922	2.92987	0.00664517	0.0802599	-2.56955
ENOX2	0.667587	5.71862	3.43478	0.00185298	0.0401408	-1.40017
AP2M1	0.667559	8.20151	3.74586	0.000819042	0.0245341	-0.643776
HIST1H1C	0.66699	7.6971	2.23961	0.0331698	0.176458	-3.99964
LIN7C	0.666829	7.77009	2.15954	0.0394491	0.189968	-4.14939
NEDD1	0.666502	6.24683	2.79742	0.00917444	0.0944354	-2.86112
HIST1H1D	0.666357	6.60704	3.34182	0.00235576	0.0460068	-1.62147
HIST1H3G	0.666236	5.23498	2.77763	0.00962256	0.0967374	-2.90407
AKR1C3	0.666078	7.1798	2.68229	0.0120834	0.108552	-3.10853
FANCB	0.66597	4.93397	3.03609	0.00510971	0.0705171	-2.33073
PDZK1IP1	0.665261	7.41659	4.21747	0.000230803	0.0113164	0.538105
CUL1	0.664985	7.38047	2.39953	0.0232539	0.149273	-3.68956
SORT1	0.664948	6.9717	2.1578	0.0395967	0.190305	-4.1526
DSCC1	0.663437	5.25543	2.15802	0.0395782	0.190301	-4.1522
SPRYD7	0.663199	7.91377	3.06482	0.00475631	0.0672369	-2.26541
ZNF217	0.662885	7.28417	2.10793	0.0440406	0.200033	-4.24387
PPME1	0.662832	6.78601	2.95659	0.00622224	0.0776183	-2.50988
BBS2	0.662381	6.23971	2.95179	0.00629619	0.0780288	-2.5206
MEST	0.662155	6.15314	3.13046	0.00403436	0.061565	-2.11509
OTUD6B	0.661988	8.00915	2.16363	0.039104	0.189175	-4.14183
GCNT1	0.661962	7.70659	2.59316	0.014904	0.120619	-3.29591
RGS5	0.661959	6.23975	2.27783	0.0305029	0.170244	-3.92685
THRA	0.661849	6.896	2.96926	0.00603069	0.0761993	-2.48148
FKTN	0.660831	5.48536	2.35126	0.0259168	0.157484	-3.78465
ZFR	0.660719	7.96429	2.46828	0.0198923	0.138777	-3.552
CTNNAL1	0.66058	6.65803	2.21855	0.0347275	0.180107	-4.03939
MRTO4	0.660133	6.2179	3.46086	0.00173168	0.0386149	-1.33766
BBS10	0.659948	4.63493	3.3062	0.00258143	0.0481444	-1.70564
SMEK2	0.659901	8.32575	2.60862	0.0143745	0.118356	-3.26367
BLOC1S6	0.659553	7.73139	2.17572	0.0381001	0.187547	-4.11943
NCAPD2	0.65949	6.4903	3.14594	0.00388013	0.0600916	-2.07944
AMZ2	0.659483	7.33064	3.51737	0.00149465	0.0353588	-1.2016
NXT2	0.65908	6.16163	4.1244	0.000296967	0.0131663	0.30229
GATM	0.658266	6.06107	2.54823	0.0165476	0.127352	-3.38895
CDC40	0.658136	6.53903	2.48606	0.0190984	0.136431	-3.51601
CENPE	0.658121	5.96882	2.1762	0.0380611	0.187494	-4.11855
TBC1D8B	0.658043	5.38345	2.93596	0.0065464	0.0796935	-2.55596
FAM174A	0.657986	6.40146	2.67021	0.0124339	0.110087	-3.13413
RPL37P2	0.657711	7.33954	2.26648	0.031274	0.171871	-3.94856
FANCF	0.65763	5.7209	3.23831	0.00307031	0.0530616	-1.86497
DOCK9	0.657524	6.147	2.8874	0.00737392	0.0846613	-2.66382
MTERF3	0.657272	5.59861	2.34058	0.0265425	0.159468	-3.80553
EIF4E2	0.657266	8.29848	2.62775	0.0137437	0.115873	-3.22364
HNRNPF	0.657011	8.53364	2.8387	0.0083023	0.0891787	-2.77102
PMCH	0.65696	3.99746	3.63637	0.00109396	0.0295896	-0.912523
RPL13AP25	0.656171	7.95122	3.04505	0.00499687	0.069494	-2.31039
AEBP2	0.65611	7.46096	3.15228	0.00381854	0.0595312	-2.06481
TBC1D7	0.655706	6.66228	3.4056	0.00199843	0.0418066	-1.46989
GNPNAT1	0.655159	7.7248	2.51945	0.0176865	0.131031	-3.44801
RACGAP1	0.655152	7.30756	2.84608	0.00815488	0.0882995	-2.75484
PREP	0.655028	7.15134	2.52358	0.0175189	0.130708	-3.43957
IARS2	0.654995	7.40518	2.61596	0.0141294	0.117307	-3.24833
TMTC4	0.654667	6.33875	3.12294	0.00411145	0.0623001	-2.13239
ST7	0.653693	5.32754	3.06977	0.0046978	0.0667418	-2.25412
DHRS4-AS1	0.653389	5.06736	2.3295	0.0272058	0.161491	-3.82711
ISY1	0.653333	6.53181	2.45054	0.0207142	0.141768	-3.58774
PSMB6	0.653025	7.72932	2.57572	0.0155232	0.123276	-3.33215
RPL37	0.652983	7.45393	2.84888	0.0080996	0.0880608	-2.74869
NEU1	0.652766	6.61561	3.18755	0.00349279	0.0564724	-1.98317
EIF3G	0.652204	8.55533	3.48701	0.00161779	0.0371368	-1.2748
HIST1H2BD	0.652048	7.32288	2.52942	0.0172839	0.129928	-3.42759
GPC4	0.651957	4.93011	3.00954	0.00545825	0.0725097	-2.39081
MAT2B	0.651682	6.33398	2.51916	0.0176984	0.131031	-3.4486
PRPF6	0.651644	7.3813	3.79197	0.000724605	0.022871	-0.529844
RBM18	0.650717	6.41717	3.02942	0.00519519	0.0709096	-2.34584
MRPS14	0.650424	6.69139	2.96838	0.00604377	0.0762454	-2.48345
SKIL	0.650255	7.9531	2.52028	0.0176526	0.131031	-3.44631
NDUFB4	0.649656	8.69651	2.55002	0.0164787	0.127098	-3.38525
ARPP19	0.649072	7.59256	3.57971	0.00126965	0.0321921	-1.05058
XRCC2	0.648757	5.58049	2.57118	0.0156882	0.12387	-3.34155
MLLT3	0.648312	6.86108	2.32248	0.0276339	0.162713	-3.84075
PCBP1	0.64763	8.90841	2.50538	0.0182692	0.132976	-3.47673
HIST1H2AM	0.646919	4.98884	3.38487	0.00210844	0.043131	-1.5193
LINC00998	0.646829	6.81902	2.97	0.00601973	0.0761299	-2.47983
CDK6	0.646733	6.4043	3.36523	0.00221801	0.0443615	-1.56598
PARP1	0.646177	6.24017	3.01582	0.0053739	0.0719009	-2.37663
SMYD3	0.646086	5.76334	2.93434	0.00657262	0.0799524	-2.55959
SZRD1	0.645677	7.79384	2.85024	0.00807277	0.0879246	-2.7457
CLUAP1	0.645583	6.1864	2.98049	0.00586565	0.075145	-2.45627
ERBB3	0.645317	7.14813	3.04023	0.00505723	0.0701125	-2.32133
MRPL16	0.645251	6.32014	2.6423	0.013281	0.11359	-3.19306
FBXO45	0.64518	5.19898	2.59379	0.0148822	0.120614	-3.29461
PTRH2	0.645104	7.29501	2.34699	0.0261652	0.158131	-3.79301
SORD	0.644951	6.92535	3.21611	0.00324869	0.0546125	-1.91677
PSMD5	0.644737	5.41417	2.45832	0.0203499	0.140377	-3.57208
ZBTB44	0.644729	6.58834	2.1385	0.0412665	0.193919	-4.1881
RPL23	0.644567	6.47932	4.39533	0.000142283	0.00882672	0.991318
PDHX	0.644542	6.92638	2.92001	0.00680801	0.0811962	-2.59149
MTMR6	0.644476	6.25707	2.10291	0.0445109	0.201067	-4.25296
DDX47	0.644016	6.95243	2.88722	0.00737707	0.0846613	-2.6642
MAP3K1	0.643971	6.20686	2.40082	0.0231866	0.14906	-3.68702
CRIPT	0.6439	6.57985	2.40899	0.0227627	0.148449	-3.6708
SMU1	0.643768	7.25924	2.26794	0.0311735	0.171646	-3.94576
TAF12	0.643734	6.23005	2.80458	0.00901722	0.0934305	-2.84554
RPN1	0.643416	8.37294	4.58739	8.41889e-05	0.00647913	1.48369
FXYD5	0.643028	8.42827	3.42686	0.0018914	0.0405754	-1.41911
EID1	0.642629	8.09237	3.14413	0.00389783	0.0602495	-2.08361
CAMKMT	0.642205	6.52217	2.79389	0.00925286	0.0946595	-2.86879
ACOT9	0.641845	6.47787	3.24667	0.00300566	0.0523698	-1.84544
RAB11FIP2	0.64177	6.48771	2.90468	0.00706864	0.0826606	-2.62553
MRPL48	0.641538	7.12172	3.0156	0.00537683	0.0719009	-2.37713
HIST2H2BF	0.640936	6.2044	2.92601	0.0067084	0.0804133	-2.57813
HIST1H4H	0.640859	7.16372	2.22868	0.0339705	0.178182	-4.02031
TOP1MT	0.640053	6.82791	3.53072	0.00144343	0.0346619	-1.16934
CDV3	0.639696	8.26418	3.1137	0.00420812	0.0630262	-2.15363
HIST1H2BM	0.63913	6.78683	2.11012	0.0438364	0.19947	-4.23989
BIVM	0.638646	5.42352	3.25837	0.00291727	0.051637	-1.81803
SAE1	0.63854	8.6482	3.78265	0.000742781	0.023218	-0.552892
STIL	0.637852	5.72817	2.31397	0.0281611	0.164462	-3.85724
C10orf88	0.637706	5.18472	2.71831	0.0110914	0.103866	-3.03174
CERS2	0.637184	7.4142	2.72266	0.010977	0.103374	-3.02244
NDC80	0.636979	6.23117	2.23977	0.0331579	0.176454	-3.99933
NCBP2	0.636973	7.37713	4.13202	0.000290907	0.0129688	0.321569
TOX3	0.636773	7.64847	3.91334	0.000524079	0.018824	-0.228096
ALG3	0.636508	7.8554	4.6548	6.99986e-05	0.00578072	1.65703
SFRP4	0.636413	5.72644	2.25241	0.0322542	0.174504	-3.97536
ZNF90	0.636169	8.91804	3.3047	0.00259135	0.0482182	-1.70917
CREB1	0.635856	7.12182	2.60179	0.0146062	0.119389	-3.27793
PHF20	0.635206	6.92994	3.20943	0.00330422	0.0550319	-1.93231
MRPL39	0.635069	8.27371	2.44811	0.020829	0.142148	-3.59261
CIAPIN1	0.635052	5.70803	2.88679	0.00738499	0.0846613	-2.66517
RMDN1	0.6347	5.88349	2.84667	0.00814315	0.0882177	-2.75354
COL1A2	0.634041	7.57724	3.07179	0.00467414	0.0666128	-2.24951
MYBL2	0.633895	7.32161	5.05322	2.34623e-05	0.00295068	2.68445
ZNF593	0.633866	7.35795	3.21661	0.00324451	0.0546125	-1.91559
ZKSCAN8	0.633397	4.90805	2.47589	0.0195487	0.137955	-3.53661
APIP	0.633333	6.61867	2.99054	0.00572153	0.0742375	-2.43365
TXNL4B	0.633127	6.07073	2.52846	0.0173223	0.130082	-3.42956
DDX46	0.633005	7.60987	2.08687	0.0460459	0.204288	-4.28194
C6orf211	0.63265	5.60574	2.88852	0.00735379	0.0845981	-2.66134
ENAH	0.632444	6.90191	2.35634	0.0256241	0.156595	-3.77471
VCAN	0.632149	6.28454	2.56328	0.0159793	0.124818	-3.3579
ECHDC1	0.632	8.30847	2.06539	0.0481756	0.208361	-4.3205
SEPHS1	0.631412	6.7345	3.12603	0.00407958	0.0619915	-2.12528
NUP133	0.631406	5.24547	2.44611	0.0209243	0.142382	-3.59664
SLC3A2	0.631254	6.61824	4.68087	6.51738e-05	0.00558746	1.72412
CTSH	0.631083	7.26822	2.98783	0.00576008	0.0744936	-2.43976
DCTD	0.630316	6.77554	2.56127	0.0160542	0.125154	-3.36206
EIF4G2	0.630207	9.80358	3.28597	0.00271865	0.0493791	-1.75326
FSTL1	0.629781	7.20907	2.27498	0.030695	0.170744	-3.93231
MFF	0.629568	7.70645	2.28011	0.0303503	0.16979	-3.92248
NHP2	0.629555	7.67016	3.52258	0.00147443	0.0350651	-1.189
ATP11C	0.629432	5.98421	3.27542	0.00279297	0.0502906	-1.77804
VWA8	0.629364	6.35199	2.264	0.0314446	0.172258	-3.95328
FLOT1	0.629182	7.38491	3.40929	0.00197947	0.0415713	-1.4611
SEMA3A	0.62917	5.31162	2.42426	0.0219889	0.146476	-3.64037
PHF8	0.629114	6.26045	3.37296	0.00217421	0.0438383	-1.54761
EIF2S2P4	0.628914	6.96705	2.5667	0.0158524	0.124361	-3.35081
C9orf152	0.628404	5.67256	2.47065	0.0197847	0.138622	-3.54721
MTX3	0.628136	6.01362	2.65772	0.0128066	0.111625	-3.16055
UBALD2	0.628071	8.74134	2.91908	0.00682358	0.0812326	-2.59356
INTS2	0.627956	5.69061	2.47473	0.0196008	0.138081	-3.53896
NUP153	0.627821	6.82144	3.16396	0.00370756	0.0584832	-2.03782
RPAP2	0.627388	6.09177	2.53451	0.0170816	0.129174	-3.41714
SEC61A1	0.627185	7.25791	3.29462	0.00265916	0.0488333	-1.73292
C11orf57	0.626936	6.07219	2.64336	0.0132479	0.113529	-3.19083
TRIM27	0.626633	6.6456	3.99132	0.000425138	0.0165953	-0.0329135
LOC100287896	0.626383	5.62114	2.55995	0.0161033	0.125419	-3.36477
BZW2	0.626273	7.50913	2.84336	0.00820889	0.0886171	-2.7608
PDHB	0.62625	7.03299	2.07266	0.0474458	0.207372	-4.30749
DDX39A	0.626022	7.12806	4.4673	0.000116912	0.00774559	1.17552
CHD4	0.625675	7.73991	3.02852	0.00520687	0.0709753	-2.34789
GSAP	0.625047	4.62578	4.27957	0.00019499	0.0103191	0.695989
HKDC1	0.624942	6.43557	2.77637	0.00965168	0.0969284	-2.90679
ERI2	0.624724	5.96948	2.8328	0.00842208	0.0898009	-2.78395
CNOT6L	0.624297	5.68248	2.06949	0.0477622	0.207769	-4.31316
PDZD8	0.623846	8.10029	2.57252	0.0156393	0.12374	-3.33877
PSME3	0.62356	7.17691	2.51483	0.0178761	0.131651	-3.45746
WDR48	0.623306	6.56617	2.0805	0.0466693	0.205728	-4.29342
XPNPEP1	0.62319	7.21546	3.23026	0.00313388	0.053536	-1.88377
INSIG1	0.622995	7.40896	3.77303	0.000762031	0.0235916	-0.576691
CFI	0.622779	4.24892	2.36742	0.0249958	0.154739	-3.75296
ZNF355P	0.622413	3.33168	3.50947	0.00152578	0.0357873	-1.22067
RAB3GAP2	0.622217	6.2892	2.30222	0.028904	0.166466	-3.87996
RAD1	0.621988	6.46367	3.10446	0.00430691	0.0638548	-2.17483
RPL32	0.621971	6.88313	2.69559	0.0117077	0.107026	-3.08024
RFC2	0.621571	6.30503	3.00457	0.00552597	0.0728999	-2.40202
NRBP1	0.620966	7.11018	4.21332	0.000233418	0.011379	0.52756
COX19	0.620228	5.92573	3.40684	0.00199201	0.0417416	-1.46693
ABHD10	0.620119	5.68855	2.5063	0.0182308	0.132891	-3.47486
MPHOSPH10	0.61968	7.82996	2.54812	0.0165515	0.127352	-3.38916
NUP35	0.619525	7.08646	2.9561	0.00622969	0.0776729	-2.51096
HINT3	0.619425	5.98099	2.19676	0.0364083	0.183768	-4.08025
SAAL1	0.618081	6.34076	2.44137	0.0211508	0.14332	-3.60613
TGS1	0.618041	7.30102	2.19334	0.0366785	0.184162	-4.08663
ANGEL2	0.617993	5.7317	3.07392	0.0046493	0.0664665	-2.24465
RSPRY1	0.617854	6.18747	3.48783	0.00161434	0.0371367	-1.27283
NME4	0.617726	7.62904	4.05933	0.000353999	0.0146687	0.138092
DROSHA	0.617646	6.44645	2.17842	0.0378797	0.187032	-4.11443
ZC3H13	0.617539	7.70209	2.59081	0.0149863	0.121063	-3.30081
IDH3B	0.617063	7.022	2.52798	0.0173416	0.130122	-3.43055
EIF1	0.616983	10.9197	4.29671	0.000186113	0.0100424	0.739634
KDELR1	0.616872	7.9329	3.05979	0.00481646	0.0677722	-2.27687
PMS1	0.616801	6.28671	2.44648	0.0209065	0.142377	-3.59589
WDR5	0.61612	6.56536	2.69992	0.011588	0.106341	-3.07103
PITRM1	0.615976	6.85648	3.23764	0.00307556	0.0530727	-1.86654
ZNF148	0.615751	6.86483	3.00902	0.0054654	0.072569	-2.392
SUB1P1	0.615341	4.61428	2.74905	0.0103059	0.100452	-2.96579
GLUD1	0.614967	8.22214	2.21515	0.034985	0.180833	-4.04578
NFAT5	0.614882	7.40078	2.97216	0.00598759	0.0758624	-2.47496
VEZF1	0.614851	7.88485	2.61904	0.0140278	0.116703	-3.2419
TRAPPC4	0.614836	6.00432	2.0716	0.0475515	0.207486	-4.30939
RAB22A	0.614715	8.33674	2.99447	0.00566611	0.0738842	-2.4248
EXO1	0.614061	5.45708	2.83682	0.00834027	0.0894082	-2.77514
DSN1	0.613966	5.08191	2.75871	0.0100699	0.0991983	-2.94496
M6PR	0.613663	7.65532	2.22372	0.0343394	0.179245	-4.02966
HIST1H3D	0.613642	7.646	2.60861	0.0143748	0.118356	-3.2637
ACTR2	0.613516	10.2342	2.23126	0.0337799	0.177882	-4.01544
PDCL	0.613446	5.65881	3.31924	0.00249647	0.0472415	-1.67486
ZNF670	0.613305	5.31026	2.4043	0.023005	0.14899	-3.68011
RFC4	0.613166	7.60591	2.38202	0.0241895	0.152701	-3.7242
HUWE1	0.612511	7.75859	3.63981	0.00108411	0.0294202	-0.904133
ANAPC13	0.612236	6.56853	3.1499	0.00384153	0.0596646	-2.0703
RBM22	0.611705	6.58841	2.16752	0.0387784	0.188447	-4.13463
SPG21	0.61154	7.61746	2.52315	0.0175359	0.130774	-3.44043
FAM96B	0.611463	8.91691	3.5019	0.00155621	0.036264	-1.23892
CREBZF	0.611337	7.86286	2.61869	0.0140392	0.116738	-3.24263
GAPVD1	0.611124	5.74026	3.18174	0.00354453	0.0570532	-1.99664
CD81	0.61091	7.36515	3.69812	0.000929443	0.0266975	-0.761267
NEK3	0.610755	7.51829	2.14926	0.040328	0.191935	-4.16834
RPS26	0.610398	9.03413	2.19397	0.0366288	0.184093	-4.08546
H2AFV	0.608918	8.55839	2.33083	0.0271257	0.161322	-3.82453
TRMT10C	0.607763	7.37993	2.21916	0.0346816	0.180011	-4.03825
MRPL40	0.607727	6.12195	2.74317	0.010452	0.100907	-2.97843
QRICH1	0.607712	6.59564	2.68923	0.0118859	0.107639	-3.09378
SNRPC	0.607547	7.86916	2.94021	0.00647829	0.0792789	-2.54648
PRDX3	0.607103	7.68617	2.05277	0.0494672	0.210743	-4.34302
PQBP1	0.606137	8.32087	3.4171	0.00193983	0.0412753	-1.44244
PDAP1	0.605733	8.27225	2.66948	0.0124555	0.110143	-3.13568
ZZZ3	0.605614	6.49374	2.15752	0.0396206	0.190336	-4.15312
PSMC4	0.605273	7.42825	2.68441	0.0120226	0.108274	-3.10402
SNORD36C	0.605221	5.0602	2.38524	0.0240149	0.152042	-3.71784
MAD2L1BP	0.605202	6.4528	2.22454	0.0342776	0.179096	-4.02811
UBE2V2	0.605099	7.55037	2.35051	0.0259606	0.157581	-3.78613
NDUFC2-KCTD14	0.6049	7.3488	2.81931	0.00870181	0.0915233	-2.81343
SERINC5	0.604887	6.95873	2.18899	0.0370252	0.185017	-4.09475
KPNA4	0.60443	6.83264	2.30434	0.0287688	0.166334	-3.87587
RPL36	0.604296	8.78868	4.26738	0.000201555	0.0105663	0.664974
STARD7	0.603762	8.11128	2.24217	0.032985	0.176042	-3.9948
CCDC109B	0.603639	6.02828	2.16245	0.039203	0.189455	-4.14401
ZNF845	0.603631	6.18999	2.05934	0.0487909	0.20955	-4.33131
TOPBP1	0.603432	7.29129	2.07606	0.0471078	0.206523	-4.30139
MAPK14	0.603323	6.4288	2.05508	0.049228	0.21024	-4.3389
TNNC2	0.603227	7.50322	2.46918	0.0198511	0.138726	-3.55017
NDUFA11	0.603166	8.18848	3.25409	0.00294928	0.0518345	-1.82805
UGGT2	0.603155	6.07217	2.3569	0.025592	0.156553	-3.77361
SRFBP1	0.603095	7.02162	2.28259	0.0301849	0.169549	-3.91773
HJURP	0.602955	6.87393	2.99568	0.00564913	0.0737924	-2.42207
SLC35A5	0.602704	5.5393	2.87279	0.00764164	0.0858204	-2.69608
USP6NL	0.601826	7.08095	2.061	0.0486214	0.209152	-4.32834
CSNK2B	0.601635	8.59053	2.14952	0.0403057	0.191915	-4.16786
AKIRIN2	0.600978	6.82622	2.81586	0.00877467	0.0919903	-2.82096
MRPS16	0.600794	8.55072	2.54008	0.0168631	0.128426	-3.40572
STAU2	0.600656	7.58975	3.46355	0.0017196	0.0385127	-1.33119
METTL9	0.599826	8.15818	3.03628	0.00510722	0.0705127	-2.33029
RPRD2	0.599797	7.01823	2.23066	0.033824	0.177934	-4.01657
RFX7	0.599759	5.98555	3.64928	0.00105738	0.0288889	-0.880976
SYNGR2	0.598974	7.48859	3.10814	0.0042673	0.0635298	-2.16639
CGGBP1	0.598374	6.89017	2.08877	0.0458622	0.203937	-4.27852
PSMC3	0.598277	7.34585	3.29786	0.00263715	0.0486782	-1.72528
TFB2M	0.597592	5.94012	2.14273	0.040895	0.193223	-4.18033
ATG12	0.597314	5.94586	3.93364	0.000496342	0.0182583	-0.177391
ASNA1	0.597014	7.191	3.31661	0.00251342	0.0474235	-1.68109
TXNL1	0.59678	8.12315	2.21594	0.0349252	0.180658	-4.0443
RTFDC1	0.596757	7.59664	3.46177	0.00172756	0.038611	-1.33546
XPO6	0.596475	7.14917	2.67289	0.0123555	0.109649	-3.12847
PGRMC1	0.596448	6.75756	2.89243	0.00728374	0.084168	-2.65268
TMSB4X	0.596171	8.5959	2.54321	0.0167411	0.128025	-3.39928
ATP2C1	0.596142	7.92264	2.28131	0.03027	0.169607	-3.92018
TSG101	0.595977	7.61766	2.53261	0.0171569	0.129472	-3.42105
PRIM2	0.595244	5.28547	2.94215	0.00644753	0.079046	-2.54216
KATNA1	0.59509	5.63766	2.2423	0.0329753	0.176042	-3.99454
EXOC2	0.594848	6.11537	2.4446	0.0209962	0.142597	-3.59967
UTP20	0.594553	5.82947	3.1761	0.00359552	0.0573597	-2.00972
NUP85	0.594413	6.91555	3.02568	0.00524382	0.0711484	-2.35433
SRPX2	0.594157	6.29639	2.55385	0.0163333	0.126354	-3.37737
CLNS1A	0.594141	7.03258	2.99203	0.00570054	0.0741399	-2.43031
C3orf58	0.593451	6.28889	3.48655	0.00161973	0.0371549	-1.27591
ZBED5	0.592518	7.30637	2.70285	0.0115074	0.106011	-3.06477
NGRN	0.59167	7.46149	3.09683	0.00439013	0.0644677	-2.1923
FARSA	0.591562	7.76159	3.58816	0.00124179	0.0318011	-1.03003
MMS22L	0.59107	5.47804	3.19192	0.0034543	0.0562167	-1.97302
FAM204A	0.590978	7.82496	2.86537	0.00778101	0.0862745	-2.71243
FBXO9	0.590975	7.41431	2.08199	0.0465226	0.205419	-4.29073
HDGF	0.590734	8.70248	3.47645	0.00166286	0.037769	-1.30019
KLHL7	0.590595	5.45376	2.67789	0.0122098	0.109135	-3.11785
TAGLN2	0.590308	8.69888	2.84975	0.00808247	0.0879574	-2.74678
ETAA1	0.590287	5.60916	2.62006	0.013994	0.116667	-3.23975
LSG1	0.590185	6.63602	3.32124	0.00248373	0.0471705	-1.67016
CSNK1G3	0.590032	8.02795	2.51234	0.0179788	0.132036	-3.46253
EXOSC4	0.589839	7.6	3.63338	0.00110261	0.0297474	-0.919829
POP7	0.589698	7.40547	3.0567	0.00485375	0.0680894	-2.2839
PSME4	0.589429	6.80951	2.31264	0.0282441	0.16469	-3.85981
NCAPH	0.589364	6.31479	3.75388	0.00080178	0.0242367	-0.623973
ZBTB11	0.589352	6.62296	2.73995	0.0105329	0.101108	-2.98536
PRR11	0.589206	6.57486	3.10866	0.00426164	0.0634749	-2.16517
TMEM39A	0.588947	6.38455	3.08186	0.00455786	0.0657297	-2.22653
AVL9	0.588477	7.32256	3.34751	0.00232154	0.0455089	-1.608
COL3A1	0.588248	7.16569	3.0328	0.00515174	0.0707047	-2.33819
KANSL1L	0.586613	5.77972	3.23397	0.00310447	0.0532805	-1.87512
SPCS1	0.586348	7.74786	2.69412	0.0117489	0.107124	-3.08339
STAM	0.586137	7.18053	2.52407	0.0174988	0.130649	-3.43855
HSD17B10	0.585931	7.63999	4.24986	0.000211381	0.010894	0.620401
NSUN5P1	0.585871	6.01327	3.32597	0.00245372	0.0469548	-1.65897
CENPJ	0.585773	6.74324	2.05268	0.0494762	0.210743	-4.34318
GDF15	0.585662	7.03646	2.89512	0.00723609	0.0839174	-2.64674
NUB1	0.585263	7.49596	2.96646	0.00607256	0.0764892	-2.48776
ARRDC4	-0.587174	6.14598	-3.56366	0.0013242	0.0329257	-1.08954
CHGA	-0.58724	6.16951	-3.57858	0.00127341	0.0321921	-1.05332
ZDBF2	-0.589694	3.68759	-2.77566	0.00966812	0.0970144	-2.90832
RASSF6	-0.592291	6.19243	-3.95183	0.000472707	0.0176898	-0.131884
OTOP2	-0.592476	6.67296	-3.26019	0.0029038	0.0515193	-1.81378
ELL2P1	-0.592883	6.50356	-2.30314	0.0288454	0.166334	-3.87819
CATSPERB	-0.592916	4.68306	-2.57518	0.0155429	0.123339	-3.33327
RNU6-272P	-0.59328	6.23524	-3.12979	0.00404122	0.0616114	-2.11664
ABCC3	-0.593461	6.56317	-5.11914	1.95793e-05	0.00267014	2.85459
RNA5SP175	-0.593566	6.25888	-2.76713	0.00986847	0.0979969	-2.92678
RN7SL304P	-0.594953	6.58382	-3.08629	0.00450756	0.0653606	-2.2164
MPP5	-0.596135	7.35987	-2.25827	0.0318425	0.17338	-3.96421
PTPRH	-0.596353	6.24077	-3.85343	0.000615135	0.0208186	-0.377378
DOCK5	-0.597327	5.92753	-3.60797	0.00117885	0.0309537	-0.981822
MT1P3	-0.597473	7.20164	-2.94791	0.00635672	0.0784481	-2.52929
ARID3B	-0.597959	6.27806	-3.68377	0.00096538	0.0273702	-0.796494
ERN2	-0.598098	6.86156	-3.9979	0.000417682	0.0164633	-0.0163994
RN7SL754P	-0.598395	5.95613	-2.94815	0.00635301	0.0784322	-2.52876
SH3RF1	-0.598691	7.06812	-3.85116	0.000618871	0.020855	-0.383018
CD69	-0.598904	4.39456	-4.02031	0.000393243	0.0158636	0.0398944
MIR196A2	-0.599907	4.19472	-3.77682	0.000754395	0.0234738	-0.567324
BHLHE41	-0.599916	7.24211	-4.07023	0.00034375	0.014336	0.165543
MIR22HG	-0.601011	6.98392	-4.70281	6.13696e-05	0.00534643	1.78062
CCL5	-0.602008	6.15742	-2.80761	0.00895144	0.0932386	-2.83894
TSPAN3	-0.602377	8.6749	-3.45174	0.00177318	0.0390669	-1.35953
ANKRD12	-0.602924	6.4928	-2.13971	0.0411601	0.193701	-4.18588
BMP2	-0.603092	6.39213	-4.49915	0.000107169	0.00746508	1.25716
MXD1	-0.603289	7.57835	-3.17345	0.00361969	0.0576315	-2.01586
GIMAP1-GIMAP5	-0.603892	6.56473	-4.01429	0.000399661	0.016054	0.024778
RAB27A	-0.604007	5.9299	-2.37477	0.0245871	0.153773	-3.7385
TSPY3	-0.604797	6.05156	-2.20341	0.0358878	0.18281	-4.06781
MYO5C	-0.605165	6.92946	-2.73527	0.0106514	0.101763	-2.99541
MAX	-0.605486	8.22322	-4.09926	0.000317841	0.0136954	0.23878
SNORD113-4	-0.606012	3.09	-3.027	0.00522652	0.071097	-2.35132
RN7SL396P	-0.60759	12.1196	-2.15701	0.0396633	0.190369	-4.15405
AMICA1	-0.608652	5.12329	-3.2659	0.00286177	0.0510742	-1.8004
RNU6-76P	-0.608841	5.09732	-4.51517	0.000102577	0.00736596	1.29826
ARHGAP44	-0.609299	6.33117	-4.40074	0.000140199	0.00871827	1.00515
BANF1	-0.609496	11.6563	-4.15115	0.000276238	0.0125731	0.369959
CFH	-0.610133	6.34266	-2.70017	0.0115809	0.106337	-3.07048
CCNYL1	-0.611937	7.44279	-3.1035	0.00431725	0.063937	-2.17702
CCL19	-0.612381	5.97232	-4.658	6.93887e-05	0.00578019	1.66525
KRTAP19-4	-0.612585	4.30851	-2.76325	0.00996078	0.0986343	-2.93515
PI4KAP2	-0.613064	4.19684	-2.72506	0.0109142	0.102945	-3.01729
CRIPAK	-0.613301	6.70995	-2.76421	0.0099379	0.0984681	-2.93309
FAM153A	-0.613388	8.33622	-2.75566	0.0101439	0.0995027	-2.95154
CDHR5	-0.613596	7.31222	-3.56552	0.00131778	0.0328773	-1.08504
RN7SL862P	-0.615234	6.36159	-3.97015	0.000450023	0.0171762	-0.0860029
RN7SL78P	-0.615929	4.82195	-2.56701	0.0158412	0.124333	-3.35018
RNU6-704P	-0.616009	3.17257	-2.42039	0.0221827	0.146904	-3.64809
RN7SL500P	-0.619392	6.37283	-3.3124	0.00254067	0.0478258	-1.691
SLC44A4	-0.620368	8.73875	-2.7291	0.0108095	0.10265	-3.00864
RN7SL704P	-0.621087	7.57552	-2.50994	0.0180784	0.132437	-3.46743
RN7SL520P	-0.622191	6.71476	-3.78439	0.000739371	0.0231562	-0.548612
ACADVL	-0.622347	8.09296	-3.75737	0.00079439	0.0241311	-0.615364
TRIM40	-0.622906	6.37154	-3.27181	0.00281888	0.0505377	-1.78652
C1orf115	-0.622924	6.88916	-3.79455	0.000719656	0.0228263	-0.523468
RN7SL83P	-0.623274	5.86198	-3.6576	0.00103444	0.0285264	-0.860623
RN7SL538P	-0.624538	6.47995	-2.98549	0.00579353	0.0746027	-2.44502
FTH1	-0.625871	10.4931	-2.56946	0.0157511	0.123988	-3.34511
MT-TS1	-0.628412	14.0634	-3.08497	0.00452251	0.0654747	-2.21942
TCF7L2	-0.629422	8.8777	-2.52392	0.0175052	0.130664	-3.43887
MEIS1	-0.630009	5.69813	-3.62831	0.00111743	0.0299224	-0.93221
RN7SL18P	-0.632242	6.04296	-3.83473	0.000646603	0.0213506	-0.423839
XDH	-0.632898	5.87117	-3.73406	0.000845067	0.0250504	-0.672851
PRO2012	-0.632976	5.51377	-2.21855	0.0347275	0.180107	-4.03939
RNU6-466P	-0.634445	4.22178	-3.14499	0.00388938	0.0601477	-2.08162
NBPF9	-0.634542	9.39768	-2.68771	0.0119291	0.107849	-3.09702
CALB2	-0.635161	5.81541	-2.88495	0.00741823	0.0849307	-2.66924
FRMD3	-0.636484	6.03161	-5.25411	1.35209e-05	0.00219603	3.20277
RN7SL403P	-0.638744	7.24036	-2.45235	0.0206287	0.141426	-3.58409
RN7SL546P	-0.639622	8.07886	-2.46979	0.0198235	0.138665	-3.54894
GPC2	-0.642053	6.34894	-2.49951	0.0185179	0.134106	-3.4887
RNU6-1154P	-0.645431	7.14756	-2.15591	0.0397569	0.190637	-4.15608
RN7SL310P	-0.646037	5.79581	-3.7301	0.000853978	0.0252298	-0.682599
RNU6-418P	-0.646281	5.26768	-3.42624	0.00189443	0.0406034	-1.42059
TCF21	-0.647335	5.58267	-5.22101	1.48057e-05	0.00228965	3.1174
RN7SL313P	-0.648754	6.626	-3.37144	0.00218277	0.0439285	-1.55123
ANKRD20A11P	-0.651264	7.15179	-3.12072	0.00413446	0.0624666	-2.13749
RN7SL739P	-0.653562	6.19106	-3.01708	0.00535712	0.0717848	-2.37379
MFSD4	-0.655867	6.1727	-4.54441	9.46954e-05	0.00697187	1.37329
RNF138	-0.656112	6.60766	-2.46567	0.0200109	0.139154	-3.55725
ASAH2B	-0.656427	5.58848	-2.20293	0.0359249	0.182884	-4.0687
RNU6-210P	-0.656783	3.85256	-2.24656	0.0326694	0.175283	-3.98646
MUC13	-0.659087	10.0029	-2.24086	0.0330795	0.176275	-3.99728
CGN	-0.660686	7.39013	-3.10122	0.00434201	0.0641106	-2.18224
SNORA2B	-0.662181	4.48553	-2.92225	0.00677072	0.0808708	-2.58651
SCNN1B	-0.66228	6.33976	-3.95793	0.00046503	0.0175382	-0.11661
CAPN2	-0.663014	8.05683	-2.73046	0.0107745	0.102484	-3.00572
RN7SL478P	-0.66308	9.29558	-2.46827	0.0198927	0.138777	-3.55202
RRP7B	-0.663473	7.18065	-2.77091	0.00977912	0.0975528	-2.9186
PPP1R9A	-0.663648	5.96268	-2.38669	0.0239371	0.151849	-3.715
PLD1	-0.665546	5.51975	-3.24205	0.00304126	0.0527909	-1.85624
MUC3A	-0.665553	8.1519	-3.61387	0.0011607	0.030698	-0.967442
ZBTB22	-0.666223	8.64102	-3.40436	0.00200484	0.0419056	-1.47285
PRKG2	-0.667007	3.88276	-2.91417	0.00690628	0.0816423	-2.60448
RNF152	-0.668259	5.90987	-4.51282	0.000103239	0.00736596	1.29222
ADAMTS1	-0.6692	6.0466	-4.2218	0.000228109	0.0113012	0.549096
RNU4-78P	-0.670661	4.77152	-2.2422	0.0329826	0.176042	-3.99474
NEDD4L	-0.670875	6.96617	-2.20623	0.035669	0.182318	-4.06253
RN7SL775P	-0.671543	6.27156	-3.25661	0.00293041	0.0517562	-1.82216
PDE4D	-0.672156	6.19513	-5.16613	1.72106e-05	0.0024505	2.97586
PSD3	-0.673859	6.07851	-3.02135	0.00530054	0.0714125	-2.36412
FGL2	-0.674215	6.28304	-2.9282	0.00667255	0.0802972	-2.57327
CAPN9	-0.6751	5.47849	-4.35068	0.00016069	0.00930761	0.877269
RNU6-1128P	-0.676022	3.74601	-2.45805	0.0203622	0.140413	-3.57262
CDHR2	-0.676539	6.49837	-4.35383	0.000159318	0.00926135	0.885304
CLIC5	-0.676589	6.43248	-3.58351	0.00125707	0.0319988	-1.04135
FAM214A	-0.677651	6.75707	-2.88996	0.00732796	0.0844418	-2.65816
PRKAA2	-0.678417	4.59559	-4.31164	0.000178706	0.00980637	0.777686
GAB1	-0.679054	7.1644	-2.14313	0.04086	0.193188	-4.1796
LOC100507388	-0.679434	4.35055	-2.52306	0.0175399	0.130774	-3.44063
RN7SKP115	-0.679654	7.42069	-3.35591	0.00227192	0.0449117	-1.5881
SFMBT2	-0.680388	5.26837	-5.60936	5.11648e-06	0.00117284	4.1164
SECTM1	-0.680825	6.51191	-3.13689	0.00396964	0.0610094	-2.1003
VIMP	-0.68097	7.23802	-2.63536	0.0134997	0.114461	-3.20765
RNU6-926P	-0.681287	6.85477	-2.4014	0.0231561	0.14906	-3.68586
ABI3BP	-0.683101	5.58959	-3.67606	0.000985227	0.0276252	-0.815386
LRRC37A2	-0.683597	6.40542	-2.16872	0.0386788	0.188245	-4.13242
SDCBP2	-0.683935	7.7462	-4.07214	0.00034198	0.014336	0.170366
LOC102725104	-0.685118	6.04722	-2.68037	0.0121385	0.108859	-3.11261
MEP1B	-0.686527	4.21476	-3.14682	0.00387146	0.0600141	-2.0774
BEST4	-0.686865	5.90577	-4.67523	6.61891e-05	0.00561812	1.7096
MYO15B	-0.687315	6.4257	-3.65016	0.00105492	0.0288704	-0.878812
CLDN7	-0.690348	8.1619	-3.97934	0.00043904	0.0169132	-0.0629456
MT1E	-0.690584	7.93288	-2.65937	0.0127568	0.111511	-3.15707
PAG1	-0.691311	6.83862	-4.33012	0.000169943	0.00955255	0.824799
RN7SL513P	-0.691641	5.34382	-3.12834	0.00405597	0.0617781	-2.11997
OR7E140P	-0.691679	6.09642	-3.35988	0.00224878	0.0446455	-1.57868
FOS	-0.692171	7.66388	-2.25128	0.0323338	0.174788	-3.9775
TNXB	-0.692287	8.87692	-4.88787	3.6939e-05	0.00386377	2.2577
CYP4F12	-0.692354	6.26709	-2.39665	0.0234057	0.149742	-3.69528
[truncated: 319 more rows]
