# Supplementary material for: The structural maintenance of chromosomes 5 is a possible biomarker for individualized treatment of colorectal cancer
Source: Cancer Med. 2022 Jul 27;12(3):3276–87. doi: 10.1002/cam4.5074 (PMC9939147; doi:10.1002/cam4.5074)
Supplement: Supplementary file 4 — Table S3 [file CAM4-12-3276-s008.xlsx]

## Sheet: Sheet1
DEGs in OXA NON RESPONDER
ID_REF	Gene	logFC	AveExpr	t	P.Value	adj.P.Val	B
8124650	UBD	3.09209	7.1761	3.26059	0.00393745	0.144726	-1.92963
7957023	LYZ	3.05424	8.38048	4.18528	0.000461283	0.0549863	0.0416515
8112327	CKS1B	2.62143	8.62936	3.22349	0.00428547	0.151544	-2.00687
7946807	RPL36A-HNRNPH2	2.57361	10.4865	4.12027	0.000536792	0.0588279	-0.0982683
8057554	CACYBP	2.48464	7.83137	4.97013	7.48706e-05	0.0212738	1.71917
8178115	CFB	2.43227	7.97739	4.84	0.00010097	0.0250361	1.44364
7974190	DNAJC19	2.42973	7.84252	3.5622	0.00196682	0.10666	-1.29419
7984263	PTPLAD1	2.31303	7.32498	5.0496	6.24134e-05	0.0197771	1.88669
8040430	VSNL1	2.25276	6.16668	5.04035	6.37478e-05	0.0198115	1.86722
8061136	PTMA	2.2461	9.81417	5.6162	1.7344e-05	0.0101923	3.06161
7941936	GSTP1	2.15853	10.0585	6.47437	2.67096e-06	0.00253907	4.76048
7952335	SNORD14E	2.13304	5.37194	3.13504	0.00524052	0.166869	-2.19006
8155849	ANXA1	2.11815	7.15706	2.8809	0.00927749	0.204549	-2.7073
7920271	S100A4	2.10905	7.67895	3.30798	0.00353277	0.138403	-1.83061
8152323	EIF3E	2.0452	8.28476	4.30477	0.000349169	0.047418	0.298712
7949075	TRMT112	2.04396	7.67284	3.53318	0.00210344	0.110008	-1.35583
8018860	BIRC5	2.01233	8.49495	4.78847	0.000113702	0.0266302	1.33416
7920128	S100A11	2.00979	9.42765	4.00367	0.000704538	0.0656236	-0.349157
7965040	PHLDA1	1.992	7.81827	4.14229	0.000509929	0.0570195	-0.050887
7920285	S100A2	1.98151	5.4101	3.27183	0.00383755	0.143385	-1.90618
7979658	GPX2	1.96395	8.82731	5.07194	5.93069e-05	0.019264	1.93367
7980309	C14orf1	1.9614	9.26129	4.7783	0.0001164	0.026875	1.31253
8096301	SPP1	1.92696	6.19366	3.42531	0.00269806	0.124175	-1.58406
8054611	LINC00152	1.91623	8.6997	3.07796	0.00596349	0.17399	-2.30748
7954330	SLCO1B3	1.90784	4.3146	4.41231	0.000271843	0.0402289	0.529828
8076374	NHP2L1	1.90757	7.31426	5.70808	1.41362e-05	0.00913795	3.24847
8092726	CLDN1	1.90494	6.32677	5.00805	6.86389e-05	0.0207736	1.79918
8051387	DPY30	1.89233	7.80922	5.43043	2.62996e-05	0.0121433	2.6805
8105828	CCNB1	1.88377	6.57037	4.66642	0.00015074	0.0295277	1.07408
7942586	RPS3	1.84085	11.4936	4.08237	0.000586405	0.0601688	-0.179842
8179326	C6orf48	1.83735	8.3086	3.78912	0.00116142	0.0849283	-0.809833
8106986	RHOBTB3	1.83076	6.04814	3.75611	0.00125413	0.0886972	-0.880529
8043902	PDCL3	1.78815	8.01761	6.44224	2.85999e-06	0.00261589	4.69885
8081431	ALCAM	1.75815	7.89088	4.95939	7.67374e-05	0.0215672	1.69649
7930870	TOMM22	1.74676	6.0337	2.13893	0.0450405	0.38645	-4.10314
8109639	PTTG1	1.74648	8.38474	4.52836	0.000207588	0.0338862	0.778772
7922404	SNORD80	1.74564	5.40478	3.08416	0.0058805	0.173247	-2.29475
8116520	GNB2L1	1.72702	9.99033	3.74902	0.00127499	0.0890733	-0.895716
7909142	NUCKS1	1.72608	7.65904	2.875	0.00940003	0.206229	-2.71913
7939068	RPS25	1.69977	10.021	5.0896	5.69612e-05	0.0191937	1.9708
8121911	CENPW	1.68164	6.78562	2.62984	0.0161057	0.25245	-3.2017
8042720	CCT7	1.67521	7.31196	4.42353	0.000264841	0.0396293	0.55392
7902553	IFI44	1.64875	4.7143	4.36781	0.000301498	0.0427399	0.434239
7990151	PKM	1.64793	8.84811	5.39195	2.86811e-05	0.0130564	2.60103
8124531	HIST1H3I	1.64196	7.09559	3.93974	0.000817768	0.0710513	-0.486592
8021101	HAUS1	1.64006	5.28665	4.48605	0.000229018	0.0359325	0.688083
7986765	RPL5	1.63987	10.2183	2.43718	0.0243293	0.297972	-3.56708
7937335	IFITM1	1.63811	7.76002	4.12724	0.000528144	0.0582875	-0.0832792
8166493	EIF2S3	1.62458	9.65138	5.20702	4.35925e-05	0.0167732	2.21673
8065325	RPS15AP1	1.62187	7.03309	3.00811	0.00698029	0.182375	-2.45023
7970864	HSPH1	1.62117	8.4827	3.48783	0.00233582	0.115085	-1.45195
8172035	DYNLT3	1.61692	7.09028	2.75275	0.0123164	0.228583	-2.962
8097792	RPS3A	1.59833	7.572	2.24293	0.0364622	0.353583	-3.92073
8058765	FN1	1.59638	7.5593	2.84231	0.0101075	0.211584	-2.78448
8069744	RWDD2B	1.58547	5.92572	3.38259	0.0029768	0.128455	-1.67406
8061075	SNRPB2	1.56464	7.08769	3.78769	0.0011653	0.0850197	-0.812905
7948606	TMEM258	1.56258	9.53939	2.75976	0.0121281	0.227506	-2.94819
7957649	SNRPF	1.56167	7.19644	2.95331	0.00789333	0.191443	-2.56146
8154725	KRT18	1.55726	7.76368	2.98235	0.00739605	0.185726	-2.50261
7968242	GTF3A	1.55399	8.37532	3.8672	0.000968373	0.0767836	-0.642394
8101945	H2AFZ	1.55382	9.271	2.62827	0.0161606	0.252761	-3.20473
8050240	ODC1	1.55365	9.41485	2.58692	0.0176713	0.260444	-3.28424
8141374	AZGP1	1.55339	6.16617	6.43352	2.91365e-06	0.00261589	4.68209
8169473	PLS3	1.54917	6.08339	3.77705	0.00119451	0.0862518	-0.835693
8036737	RPS16	1.54713	11.3643	4.36431	0.000303967	0.0429019	0.426707
7934178	PCBD1	1.54679	6.69387	4.98072	7.30753e-05	0.0210881	1.74152
7912198	ENO1	1.54671	8.58243	3.53735	0.00208325	0.109662	-1.34698
8156290	CKS2	1.54306	6.68409	2.17397	0.0419644	0.37543	-4.04226
8138912	LSM5	1.53222	6.40809	3.39591	0.00288695	0.126093	-1.64601
8086148	RPL29	1.53042	8.58873	4.08782	0.000578993	0.0597879	-0.168105
8038086	RPL18	1.52969	9.94115	4.53333	0.000205206	0.0337276	0.789424
7932069	NUDT5	1.52895	5.59641	4.19806	0.000447748	0.054201	0.069142
8179174	TUBB	1.52229	7.49586	3.15803	0.00497397	0.16276	-2.14257
8167185	TIMP1	1.52209	7.55115	4.4763	0.000234266	0.0362283	0.667169
8132318	ANLN	1.51886	6.55277	3.68845	0.00146768	0.0935639	-1.0252
7965403	LUM	1.51882	6.1744	2.84256	0.010102	0.211584	-2.78398
7909708	CENPF	1.5115	7.24893	3.71815	0.00136983	0.0907257	-0.961733
8109750	RPLP0	1.49936	11.1868	2.55817	0.0187994	0.267908	-3.33918
8139706	SEC61G	1.49745	9.98343	2.36746	0.0281714	0.316051	-3.69585
8058373	WDR12	1.49455	6.48144	2.95464	0.00786985	0.191333	-2.55876
7919067	REG4	1.4945	6.3033	3.03451	0.00657764	0.180577	-2.3964
8168280	NONO	1.48667	8.6554	5.16667	4.77834e-05	0.0175263	2.13237
8071737	MIF	1.48176	8.36149	6.91536	1.05926e-06	0.00142651	5.59003
7951217	MMP7	1.47424	5.09458	3.00428	0.0070406	0.182778	-2.45802
8023252	RPL17	1.46957	7.3563	3.54864	0.00202952	0.108822	-1.323
7939137	EIF3M	1.46056	8.35208	3.40758	0.00281046	0.124801	-1.62143
8001496	NUDT21	1.45527	8.36215	3.28799	0.00369828	0.141357	-1.87243
7946559	GNG10	1.45177	7.49162	4.04751	0.000636059	0.062677	-0.254836
7973056	APEX1	1.45005	8.31563	4.98149	7.29455e-05	0.0210881	1.74315
7902398	SNORD45A	1.44971	3.81881	2.26958	0.0345187	0.346269	-3.87317
8179055	ZNRD1	1.43951	6.4796	2.98157	0.00740892	0.185726	-2.50418
8039961	ACP1	1.43646	8.27039	4.88851	9.0305e-05	0.0240396	1.54651
8172154	RPS2	1.43449	11.9303	3.89117	0.00091578	0.0738509	-0.590935
8096663	CISD2	1.43005	7.20101	3.11744	0.00545382	0.167957	-2.22633
8078270	RPL15	1.42789	9.31969	2.25245	0.0357564	0.351895	-3.90377
7905395	PSMB4	1.42617	9.41922	3.18708	0.00465607	0.158743	-2.08245
7996891	CIRH1A	1.42591	6.96956	3.27572	0.00380356	0.143013	-1.89805
8112202	PLK2	1.42283	5.53886	2.68406	0.0143147	0.241097	-3.09654
8167449	PLP2	1.42227	8.92525	3.41729	0.00274835	0.124801	-1.60097
8115327	SPARC	1.42178	7.83619	3.16323	0.00491564	0.162307	-2.13184
7945371	IFITM3	1.4207	7.46324	4.99204	7.12035e-05	0.0210881	1.76541
7923426	UBE2T	1.41639	6.74515	3.00835	0.00697645	0.182375	-2.44973
8151561	ZFAND1	1.41406	6.06968	2.18155	0.0413243	0.373085	-4.02901
8002303	NQO1	1.41325	7.5669	3.1385	0.00519956	0.166091	-2.18292
8148317	MYC	1.40718	7.74128	4.11793	0.00053973	0.0589195	-0.103305
8037642	SNRPD2	1.40599	9.1143	4.58876	0.000180446	0.0311582	0.908105
8047174	SLC39A10	1.40529	5.64267	3.78962	0.00116008	0.0849283	-0.808768
7967976	SAP18	1.40355	8.54551	3.00001	0.00710844	0.183655	-2.4667
8001666	CSNK2A2	1.40218	7.27078	2.95411	0.00787921	0.191333	-2.55984
8171516	RBBP7	1.39725	9.10372	3.5211	0.00216299	0.111499	-1.38144
8019737	KPNA2	1.3963	6.90335	3.37687	0.00301617	0.129291	-1.68608
7925525	CEP170	1.3923	5.38848	2.61265	0.0167163	0.254973	-3.23483
8027876	TMEM147	1.38853	7.34939	4.17008	0.000477933	0.0551688	0.00892221
8045347	RNA5SP104	1.3878	3.94605	2.84462	0.0100558	0.21153	-2.77986
7923086	ASPM	1.38709	6.23825	3.55999	0.00197692	0.10685	-1.2989
8119993	HSP90AB1	1.38562	8.4687	2.80681	0.0109334	0.218649	-2.8551
7917674	SET	1.38483	7.7973	3.66914	0.00153501	0.0951825	-1.06645
8097647	ABCE1	1.38446	5.00849	2.56621	0.0184774	0.264855	-3.32385
8004497	EIF4A1	1.38413	7.82586	4.03427	0.000656013	0.0636726	-0.283331
8097056	SNORA24	1.38356	7.44391	2.12125	0.0466701	0.392966	-4.13365
8152465	EIF3H	1.38224	8.94154	4.16366	0.000485132	0.055348	-0.0048779
7922400	SNORD81	1.37916	7.24238	2.56715	0.0184401	0.264762	-3.32206
7954997	ANO6	1.37486	5.7186	4.09972	0.000563147	0.0591696	-0.142499
7978754	C11orf58	1.36872	10.4854	3.15659	0.00499029	0.16276	-2.14555
7961693	LDHB	1.36842	8.33241	2.80229	0.0110432	0.219416	-2.86408
7951207	TMEM123	1.36361	8.60029	3.40657	0.00281702	0.124801	-1.62356
8109821	RPL10	1.36345	10.2965	3.09797	0.00569963	0.171203	-2.26638
7946812	RPS13	1.36012	11.4014	2.59171	0.0174899	0.259427	-3.27507
7953100	FKBP4	1.35813	7.90192	3.29533	0.00363663	0.1411	-1.85708
7934133	PPA1	1.3546	8.46034	4.03747	0.000651135	0.0636726	-0.276446
8081241	CMSS1	1.35037	6.44242	4.22611	0.000419404	0.0528961	0.129509
7999520	RSL1D1	1.34614	7.28227	3.60229	0.00179246	0.101812	-1.20894
8063283	CSE1L	1.34312	7.30497	2.65261	0.0153291	0.248253	-3.15765
8014974	TOP2A	1.34079	7.39895	4.20601	0.00043952	0.054201	0.0862618
7999834	ARL6IP1	1.34048	9.98114	2.25966	0.0352307	0.349399	-3.89091
8022972	RPL7AP66	1.32698	9.22293	3.65591	0.00158288	0.0967111	-1.09468
8113504	NREP	1.32127	7.58908	2.68998	0.0141311	0.239748	-3.08501
7899737	EIF3I	1.32084	7.06633	3.03122	0.00662649	0.180687	-2.4031
8089082	DCBLD2	1.31848	6.14867	2.40474	0.0260521	0.306594	-3.62724
7938286	RPL27A	1.31705	5.27956	2.14988	0.0440582	0.382078	-4.08419
8109712	HMMR	1.31073	6.08064	3.47947	0.00238133	0.116617	-1.46964
7965048	NAP1L1	1.31012	8.52049	2.8016	0.0110601	0.219579	-2.86546
8148325	RNU1-106P	1.29998	8.15725	4.1394	0.000513371	0.0570195	-0.0570967
7956152	PA2G4	1.29458	9.24035	2.9598	0.00777941	0.190431	-2.54831
7965200	CCDC59	1.29278	8.05376	2.24597	0.0362354	0.353094	-3.91532
8002729	GLG1	1.29234	8.05071	4.26052	0.000387086	0.0506518	0.203537
8034837	DNAJB1	1.28965	7.04382	3.32065	0.00343168	0.136856	-1.80409
7979307	DLGAP5	1.2859	5.61821	3.56693	0.00194542	0.106456	-1.28415
7938758	SAA1	1.28332	4.04457	2.25661	0.0354525	0.350416	-3.89636
8147883	ENY2	1.28206	8.93264	2.56838	0.0183912	0.264595	-3.3197
8135601	MET	1.28175	6.67653	3.67586	0.00151125	0.0950292	-1.0521
8108217	TGFBI	1.27806	6.95409	4.101	0.000561469	0.0591696	-0.139745
8008517	NME1	1.27711	7.7451	3.2412	0.00411574	0.14768	-1.97003
7999112	CORO7-PAM16	1.27591	8.44648	3.80602	0.00111664	0.0833124	-0.773625
8117594	HIST1H2BM	1.27396	6.93074	3.04354	0.00644515	0.179736	-2.37795
7964271	PRIM1	1.27235	6.11183	3.49781	0.0022826	0.114028	-1.43081
7979179	ERO1L	1.27109	7.09264	2.324	0.0308432	0.329653	-3.77509
7934898	ANKRD22	1.26721	6.50103	2.59968	0.0171916	0.257364	-3.25977
8061579	TPX2	1.265	7.4916	3.6236	0.00170605	0.100807	-1.16355
7917148	AIDA	1.26039	6.72389	3.54763	0.00203428	0.108822	-1.32515
7919619	HIST2H2AA4	1.26018	7.17355	4.05111	0.000630741	0.0625343	-0.24709
8139889	RPL35P5	1.25624	7.12329	2.41881	0.0252911	0.303992	-3.60119
7969243	CKAP2	1.2562	6.85894	2.89982	0.00889489	0.201184	-2.66933
8162880	MRPL50	1.25492	6.12518	2.46612	0.022883	0.290537	-3.51307
7929258	KIF11	1.25363	5.4206	3.72161	0.00135886	0.0906252	-0.95434
8125750	RPL12P1	1.25296	10.4879	4.3299	0.000329318	0.045682	0.35275
8027621	GPI	1.25212	8.21611	4.37256	0.00029818	0.0427399	0.444454
7983969	CCNB2	1.24987	6.28163	4.74322	0.000126219	0.0275643	1.23785
7934753	EIF5AL1	1.24911	6.99928	2.76657	0.0119479	0.226706	-2.93476
7915594	RPS15AP11	1.24251	7.84014	3.77165	0.00120961	0.0868784	-0.847259
8158998	SNORD36C	1.2394	5.194	2.97716	0.00748261	0.186609	-2.51313
8106743	VCAN	1.23909	6.22168	3.3243	0.00340308	0.136296	-1.79644
8152962	LRRC6	1.23635	5.79188	2.74335	0.0125733	0.229465	-2.9805
7939341	CD44	1.23584	7.91772	3.61017	0.00176002	0.10172	-1.19217
7905088	HIST2H2AC	1.23552	9.03104	3.38315	0.00297295	0.128455	-1.67287
7934278	P4HA1	1.23361	5.79175	3.17686	0.00476565	0.160711	-2.10363
8032730	EEF2	1.23354	8.83866	4.4996	0.000221922	0.0356852	0.717141
8093950	S100P	1.22943	8.07209	4.22711	0.000418423	0.0528961	0.13167
7925174	TOMM20	1.22654	6.8291	2.73279	0.0128679	0.231453	-3.00125
8041888	MSH6	1.22636	6.8625	4.38365	0.000290586	0.0424979	0.468272
7974603	PSMA3	1.22528	8.45745	3.1205	0.00541619	0.167679	-2.22003
7945680	H19	1.22518	7.33816	2.3461	0.0294563	0.323939	-3.73488
7965855	NUP37	1.22452	5.17287	2.92674	0.00837643	0.195657	-2.61512
8166455	PRDX4	1.22242	7.2863	2.50231	0.0211875	0.283914	-3.44509
8061114	DSTN	1.22005	7.9777	2.61946	0.0164719	0.253425	-3.22173
8021584	SERPINB5	1.2177	5.26075	2.30477	0.0320983	0.334553	-3.80989
7955896	COPZ1	1.21486	6.65901	3.64114	0.00163803	0.0985018	-1.12616
7989647	KIAA0101	1.21466	5.46722	2.53772	0.0196426	0.273414	-3.37808
7999827	RPS15A	1.21348	11.4245	3.91473	0.000866856	0.0727731	-0.540331
8120967	NT5E	1.21105	6.3273	2.43588	0.0243965	0.298117	-3.56951
7970513	SKA3	1.20819	5.41063	3.47249	0.00241998	0.118152	-1.4844
8146448	MRPL15	1.20755	6.25434	3.0395	0.00650407	0.179975	-2.3862
7952325	HSPA8	1.2074	10.5454	2.77423	0.011748	0.225489	-2.91963
7957140	LGR5	1.20328	6.38316	3.32672	0.00338423	0.136124	-1.79136
8127563	COL12A1	1.19792	5.61411	3.47023	0.00243266	0.118178	-1.48919
8061364	RPL41	1.1908	10.2636	3.00474	0.00703336	0.182737	-2.45709
8105267	ITGA2	1.18668	5.80893	2.83927	0.0101758	0.212278	-2.79053
7964522	CDK4	1.18649	7.52951	3.927	0.000842421	0.0720315	-0.513973
7962935	PRKAG1	1.18585	6.70174	3.59004	0.00184407	0.103836	-1.23502
7909789	TGFB2	1.18488	5.24816	2.19738	0.0400165	0.368841	-4.00125
8148293	NSMCE2	1.18409	6.58542	2.7017	0.0137739	0.238707	-3.06213
8168500	PGK1	1.18063	7.30275	2.94356	0.00806739	0.192843	-2.58117
8008784	PRR11	1.17982	6.68859	3.82474	0.00106904	0.0817492	-0.733502
8139232	PSMA2	1.17921	7.53974	2.15757	0.0433798	0.37995	-4.07083
8175755	CETN2	1.17915	6.98118	2.66857	0.0148062	0.244908	-3.12669
8078905	RPSA	1.17376	10.6272	2.93787	0.00817069	0.193532	-2.59266
7917037	CRYZ	1.17143	5.59328	2.29733	0.0325967	0.336735	-3.82331
7914180	SPCS2	1.16994	3.81197	2.34446	0.0295576	0.324526	-3.73789
7982935	TCEB1P2	1.16911	6.7237	2.96942	0.00761362	0.188567	-2.52883
7937020	MKI67	1.16611	7.04032	4.17263	0.000475093	0.0550376	0.0144231
7929816	SCD	1.16502	7.7766	4.17965	0.000467383	0.0549863	0.0295252
7991374	IDH2	1.15241	8.05409	3.73041	0.00133136	0.0902115	-0.935527
7951372	CASP4	1.15145	6.75068	4.77081	0.000118428	0.0269558	1.2966
8072946	EIF3L	1.15108	7.60321	3.05391	0.00629613	0.177605	-2.35673
8024111	CNN2	1.15017	7.15861	4.14167	0.000510658	0.0570195	-0.052206
8068671	BACE2	1.1479	7.39626	5.63507	1.66295e-05	0.0101784	3.10007
8022927	SLC39A6	1.14398	5.80273	3.41627	0.00275484	0.124801	-1.60313
7999718	FOPNL	1.14349	5.66352	2.77565	0.0117114	0.225311	-2.91683
7963575	EIF4B	1.14343	10.7384	2.58747	0.0176505	0.260375	-3.28319
8052866	FAM136A	1.1413	7.15089	3.56944	0.00193414	0.106456	-1.27881
8108127	CAMLG	1.1394	6.35364	3.07705	0.00597575	0.174002	-2.30934
8048120	ATIC	1.13934	6.92205	3.40312	0.00283947	0.12495	-1.63083
7968254	POLR1D	1.1392	8.24856	3.64521	0.00162267	0.0978476	-1.1175
7955768	PFDN5	1.13904	8.57701	2.48573	0.0219488	0.286915	-3.47629
8005943	RPL23A	1.13808	7.97294	2.3515	0.0291265	0.322105	-3.72503
7901038	RPS8	1.13545	10.9595	2.90028	0.00888576	0.201118	-2.6684
8083941	ECT2	1.13352	7.12279	2.7656	0.0119732	0.226706	-2.93666
8022814	HNRNPA1	1.13137	11.8629	2.88542	0.00918474	0.204331	-2.69824
8089034	ARMC10	1.1299	5.26891	3.91931	0.000857655	0.0724061	-0.530494
8145652	LEPROTL1	1.12981	7.60111	3.13956	0.00518706	0.166024	-2.18073
8030351	RPL13A	1.12934	11.7787	4.37059	0.000299553	0.0427399	0.440212
8099887	RPL9	1.12824	9.03074	2.08901	0.0497778	0.403533	-4.18885
8047223	HSPE1	1.12815	7.62231	2.19356	0.0403284	0.369564	-4.00795
8063473	RPL12	1.12809	10.5773	4.71122	0.000135904	0.0285359	1.16966
8055426	MCM6	1.12627	7.14564	4.4393	0.000255303	0.0389229	0.587782
7980265	ACYP1	1.12517	7.4079	3.12282	0.00538774	0.167626	-2.21525
7946728	PSMA1	1.12344	6.77886	2.44896	0.0237304	0.294883	-3.54513
7997633	USP10	1.12026	5.58097	2.50392	0.0211148	0.283411	-3.44206
7909603	NENF	1.11922	8.42082	3.68305	0.00148621	0.0940034	-1.03674
7937476	RPLP2	1.11827	11.5829	3.67358	0.00151926	0.0951121	-1.05696
8141295	ATP5J2	1.11693	9.64711	2.62428	0.0163009	0.253233	-3.21244
8175531	CDR1	1.11533	4.46499	2.12641	0.0461886	0.391538	-4.12475
8175432	SNORD61	1.1153	3.60314	2.11668	0.0470992	0.395083	-4.1415
7953385	GAPDH	1.11387	10.7178	2.76607	0.0119608	0.226706	-2.93573
8161024	RMRP	1.11355	10.8932	4.08092	0.000588392	0.0601817	-0.182964
8144669	FDFT1	1.113	8.39422	3.61595	0.00173659	0.101099	-1.17985
7920317	ILF2	1.10893	8.04894	2.40375	0.0261065	0.306594	-3.62908
8036777	FBL	1.10867	9.73218	3.32259	0.00341641	0.136661	-1.80001
8148280	SQLE	1.10565	6.4748	2.94473	0.0080462	0.192781	-2.57879
7965064	OSBPL8	1.10459	5.5818	2.44704	0.0238273	0.295292	-3.54872
8167305	EBP	1.10135	8.31218	3.05212	0.0063216	0.178135	-2.36039
8138466	MACC1	1.09932	7.17199	2.43288	0.0245514	0.299217	-3.57508
7940857	STIP1	1.09928	6.79427	3.40882	0.00280247	0.124801	-1.61882
7931187	BUB3	1.09799	6.864	3.32539	0.00339457	0.136124	-1.79415
7978824	RPS29	1.09675	8.02652	2.58277	0.0178304	0.261715	-3.2922
8125775	UQCC2	1.09292	7.31193	4.01087	0.000692795	0.0652823	-0.333654
8041867	MSH2	1.09064	5.90589	4.17669	0.000470614	0.0549863	0.0231664
8109830	SPDL1	1.09012	5.7378	3.60514	0.00178066	0.101812	-1.20288
8085287	BRK1	1.08958	6.9936	2.19074	0.0405603	0.370162	-4.0129
7991777	C4orf46	1.0867	4.56787	2.74425	0.0125484	0.229399	-2.97872
7966749	TESC	1.08433	6.96191	2.62319	0.0163395	0.253233	-3.21454
8062174	ERGIC3	1.08078	8.7793	3.74706	0.00128082	0.0890733	-0.899914
7927548	TIMM23	1.08002	6.76763	2.13179	0.0456924	0.389113	-4.11548
7938313	IPO7	1.0787	6.86517	2.09608	0.0490808	0.401504	-4.17679
7957540	MRPL42	1.07764	5.98928	2.11489	0.047269	0.395792	-4.14458
8050278	PDIA6	1.0764	7.97247	2.61353	0.0166846	0.254937	-3.23315
8126135	GLO1	1.0732	6.74415	2.21188	0.038852	0.364336	-3.97572
8002919	KARS	1.07288	6.56936	2.63932	0.0157779	0.250888	-3.18338
8063337	ZFAS1	1.0728	8.66985	2.78184	0.0115528	0.224128	-2.90459
8084146	FXR1	1.0722	6.5395	2.15951	0.0432096	0.379093	-4.06745
8113773	ALDH7A1	1.07186	6.71052	4.17814	0.000469031	0.0549863	0.0262758
7938777	LDHA	1.07082	9.0285	2.74692	0.012475	0.229375	-2.97347
8026341	TECR	1.07035	8.46387	2.8103	0.0108495	0.217942	-2.84819
8150872	RPS20	1.06805	12.0328	4.56156	0.000192194	0.0325231	0.849889
8043848	MRPL30	1.06694	6.27974	3.40933	0.0027992	0.124801	-1.61775
8006812	PSMB3	1.06564	7.87053	2.94722	0.00800157	0.192366	-2.57376
8151587	C8orf59	1.06497	5.94342	2.49638	0.0214569	0.28513	-3.45626
8040036	RPS7	1.06235	8.93385	3.59818	0.00180959	0.102431	-1.21768
7937465	TALDO1	1.06082	7.84725	2.6315	0.0160477	0.252184	-3.19849
8173613	RLIM	1.06068	6.06555	3.25773	0.00396326	0.145016	-1.93559
8031483	RPL28	1.06061	7.99173	4.10324	0.000558548	0.0591696	-0.134932
8047763	NRP2	1.05959	4.87586	3.12486	0.00536281	0.167626	-2.21103
8115666	NUDCD2	1.05756	6.46146	2.57497	0.0181325	0.263962	-3.30713
8044766	INSIG2	1.05314	6.63133	3.44745	0.00256387	0.120797	-1.53733
8032480	LSM7	1.05289	7.7049	3.51784	0.00217938	0.111809	-1.38837
8081277	NIT2	1.05284	7.89775	2.93967	0.00813786	0.1934	-2.58903
8031933	RPS5	1.05183	9.78694	3.42812	0.00268067	0.123837	-1.57813
8115158	RPS14	1.04946	10.5171	2.74342	0.0125713	0.229465	-2.98036
8074464	UFD1L	1.04882	8.32595	3.71933	0.00136608	0.0906631	-0.959211
8140668	SEMA3A	1.04713	4.96385	2.10011	0.0486873	0.399904	-4.1699
8121144	MANEA	1.04685	4.92396	4.96917	7.50353e-05	0.0212738	1.71714
7999419	DEXI	1.04645	5.83629	3.62073	0.00171745	0.101099	-1.16967
8150599	PRKDC	1.04567	6.56981	2.94895	0.00797061	0.192252	-2.57026
8151296	LACTB2	1.04197	5.67891	3.58145	0.00188113	0.105385	-1.25329
7898833	KDM1A	1.0417	6.67744	2.55466	0.0189416	0.268354	-3.34587
8156982	SMC2	1.04162	6.74027	2.9048	0.00879662	0.200646	-2.6593
7919715	ANP32E	1.04076	8.43863	2.41023	0.0257524	0.305884	-3.61708
7910014	CNIH4	1.03935	7.70813	2.41493	0.0254991	0.304955	-3.60839
8104825	BRIX1	1.03551	6.32222	2.5848	0.0177524	0.261395	-3.28831
7971513	ESD	1.03403	7.09061	2.28442	0.0334782	0.340941	-3.84655
8179495	PSMB9	1.03362	7.32568	2.59851	0.0172349	0.257628	-3.26201
8054580	BUB1	1.0335	5.96156	4.05891	0.000619382	0.0615971	-0.230323
7968232	SNORD102	1.03316	5.99749	2.45393	0.0234822	0.293396	-3.53587
8155083	CA9	1.03287	7.0831	5.59183	1.83136e-05	0.0105699	3.01187
7961964	ASUN	1.03139	5.84298	2.61897	0.0164894	0.253425	-3.22267
8030368	RPS11	1.03098	12.7491	4.30846	0.000346174	0.0472097	0.306665
8032484	TIMM13	1.03042	7.04567	4.62403	0.000166286	0.030194	0.983517
8146198	POLB	1.02893	6.46324	2.76478	0.0119949	0.226781	-2.93829
7979864	ERH	1.02877	8.94896	2.14162	0.0447978	0.38539	-4.0985
8164067	PSMB7	1.0285	7.65122	2.35337	0.0290132	0.321693	-3.72162
7909400	CD46	1.02849	9.45712	2.99386	0.00720735	0.184463	-2.47922
8064833	TMEM230	1.02634	7.45072	2.77142	0.0118209	0.226207	-2.92518
7944656	SC5D	1.02607	5.31622	2.35476	0.0289292	0.320982	-3.71909
7951325	DCUN1D5	1.02361	6.43861	2.41206	0.0256538	0.305399	-3.61371
7979886	RPL7AP6	1.02325	7.79564	2.96019	0.00777272	0.190431	-2.54754
7940996	PRDX5	1.02265	10.6238	2.1406	0.0448898	0.385849	-4.10026
8116859	TMEM14C	1.02236	6.61265	2.52409	0.0202241	0.27721	-3.40392
8007441	RPL27	1.02075	12.556	2.8529	0.00987295	0.209799	-2.76334
8169174	RNF128	1.01971	5.78996	3.18777	0.0046488	0.158663	-2.08102
7974303	TMX1	1.01855	7.86933	2.46272	0.0230489	0.291483	-3.51945
7903565	GPSM2	1.01559	6.84516	3.76691	0.00122301	0.0870681	-0.857403
7948679	EEF1G	1.01277	9.81877	2.48553	0.0219584	0.286915	-3.47667
7984330	ZWILCH	1.00956	5.50903	2.59199	0.0174794	0.25939	-3.27453
8041508	QPCT	1.00938	5.85579	2.28202	0.0336443	0.341477	-3.85086
8170971	DKC1	1.00896	7.43878	3.61562	0.00173792	0.101099	-1.18056
8133114	VKORC1L1	1.0056	6.39713	3.83823	0.00103598	0.0802972	-0.70457
8117888	RANP1	1.00552	7.36079	2.57329	0.0181978	0.264056	-3.31032
8029129	RPS19	1.00264	9.69791	3.799	0.00113504	0.0841416	-0.788679
8076209	RPL3	0.999897	10.514	3.79058	0.0011575	0.0849283	-0.806715
7906041	DAP3	0.999565	7.46425	2.72694	0.0130339	0.23326	-3.01272
7929334	CEP55	0.998423	5.83049	3.00051	0.00710048	0.183596	-2.46569
8147503	LAPTM4B	0.998417	6.35476	3.65952	0.00156966	0.0964808	-1.08697
8125835	RPS10	0.997979	10.2999	2.98175	0.00740595	0.185726	-2.50382
8046346	HAT1	0.997142	5.80466	2.16815	0.0424616	0.376506	-4.05241
8145470	DPYSL2	0.997107	6.96346	2.55205	0.0190479	0.269077	-3.35083
8027024	UBA52	0.994633	9.50981	3.37493	0.00302964	0.129525	-1.69016
7959146	NME2P1	0.992252	7.27137	4.17671	0.000470598	0.0549863	0.0231985
8131614	AHR	0.991706	6.57592	2.22063	0.0381644	0.360571	-3.96027
8095221	PAICS	0.991113	6.78951	3.4889	0.00233005	0.114976	-1.44968
8120838	TTK	0.990832	4.53978	2.45682	0.0233388	0.292831	-3.53047
8022170	RPL6	0.990345	11.4238	2.46267	0.023051	0.291483	-3.51953
8104912	SKP2	0.988221	6.18672	3.31707	0.00345993	0.137193	-1.81158
8059905	COL6A3	0.988012	7.02893	3.7226	0.00135575	0.0906252	-0.952228
7916316	NDC1	0.986793	6.12898	2.98031	0.00742983	0.185726	-2.50673
7956743	RPL14	0.98644	10.405	2.8114	0.0108232	0.217818	-2.846
7982889	NUSAP1	0.986015	6.53475	3.36596	0.00309279	0.130264	-1.70903
7927202	ZNF22	0.985996	6.34946	2.99116	0.00725121	0.185124	-2.48471
7968915	GTF2F2	0.985078	7.42608	2.46984	0.0227031	0.290537	-3.50611
8110886	MED10	0.984872	6.73621	2.65286	0.0153208	0.248253	-3.15717
7986323	LOC440311	0.984786	9.13289	3.46106	0.00248466	0.119326	-1.50857
8178322	SUMO2	0.984739	8.80772	3.49953	0.00227355	0.113928	-1.42717
8028756	PSMC4	0.984152	7.67012	3.27281	0.00382895	0.143236	-1.90413
8028380	PSMD8	0.981721	7.24989	2.96267	0.0077296	0.189977	-2.54251
8050591	NDUFAF2	0.980357	7.37606	4.80352	0.000109823	0.0260999	1.36616
8071212	CDC45	0.977283	6.88609	4.69449	0.000141262	0.0285359	1.13399
8141395	MCM7	0.97694	6.76103	3.16046	0.00494666	0.162481	-2.13756
8151376	RPL7	0.975618	10.202	2.90236	0.00884454	0.201056	-2.6642
8154836	ANXA2P2	0.974934	9.32097	3.13976	0.00518466	0.166024	-2.18031
8126450	RPL24	0.973192	11.3376	3.26737	0.00387682	0.144358	-1.91547
7920984	CCT3	0.970458	7.39424	2.21251	0.0388021	0.364253	-3.97461
8050763	PTRHD1	0.969096	7.75611	3.49135	0.00231688	0.114677	-1.44448
8133690	MDH2	0.968201	9.24651	3.80985	0.00110674	0.0829955	-0.765428
8038078	KDELR1	0.967288	7.8824	4.54617	0.00019918	0.0334372	0.816937
7974799	MNAT1	0.96669	5.96155	2.46953	0.0227181	0.290537	-3.50669
8179827	CLIC1	0.966188	9.77789	2.53222	0.0198756	0.275	-3.38853
8009561	RPL38	0.966032	11.9967	3.44283	0.00259133	0.121736	-1.54709
8155327	ALDH1B1	0.965781	7.58448	2.3767	0.0276316	0.314909	-3.67889
8152079	PABPC1	0.965186	10.9716	4.23145	0.000414214	0.0528961	0.141005
7931561	ZNF511	0.964157	6.27026	4.15902	0.000490412	0.0556162	-0.014869
7920903	SSR2	0.9633	8.34545	3.0888	0.00581913	0.173025	-2.28523
8153903	RPL8	0.96263	10.8832	3.43097	0.00266312	0.123834	-1.57212
8095680	CXCL8	0.960786	6.69723	2.76297	0.0120428	0.22696	-2.94186
8145611	FZD3	0.960311	4.97943	2.64541	0.0155706	0.249705	-3.17159
7937330	IFITM2	0.960192	8.01746	4.42746	0.000262429	0.0396293	0.562368
8159006	SNORD36B	0.959771	3.18434	2.3157	0.0313795	0.331335	-3.79013
7947694	CKAP5	0.958646	6.34136	2.49481	0.0215287	0.285181	-3.45921
8173812	HMGN5	0.958632	6.2012	2.81568	0.0107212	0.21685	-2.83749
7966135	CORO1C	0.957147	7.22758	2.31999	0.0311013	0.330458	-3.78236
8076272	ST13	0.954668	8.30896	2.41776	0.0253473	0.30416	-3.60314
8051413	FAM98A	0.952138	5.95864	3.20738	0.00444578	0.155679	-2.04034
8117800	HLA-A	0.951479	8.10999	2.85502	0.00982649	0.209596	-2.75909
8149330	CTSB	0.950888	7.70048	3.42297	0.00271266	0.12451	-1.589
8122705	PCMT1	0.95076	7.12662	2.41849	0.0253083	0.304086	-3.60179
8026193	C19orf53	0.950016	8.23316	4.70389	0.000138226	0.0285359	1.15403
8119842	POLR1C	0.949785	6.91539	3.0305	0.00663737	0.180687	-2.40459
8097857	MND1	0.949437	6.03655	2.61034	0.0167999	0.25499	-3.23927
7969703	IPO5	0.948383	6.75578	2.9684	0.00763093	0.188595	-2.53089
8058052	HSPD1	0.947671	10.5606	3.09844	0.00569356	0.171203	-2.26542
7927649	CISD1	0.945491	8.43801	3.01206	0.00691849	0.182095	-2.44218
8064844	PCNA	0.944932	7.07386	2.6598	0.0150914	0.246472	-3.14371
7965022	KRR1	0.944875	6.8007	2.4839	0.0220348	0.287294	-3.47974
8102619	ANXA5	0.944336	8.32258	2.36829	0.0281221	0.316015	-3.69431
8179564	KIFC1	0.943848	7.148	3.12269	0.0053893	0.167626	-2.21551
8046680	PLEKHA3	0.943806	5.68118	2.6214	0.0164029	0.253281	-3.21799
8041027	MRPL33	0.943028	7.29437	2.71864	0.0132729	0.2361	-3.02899
8166511	PDK3	0.94265	5.87923	3.82714	0.00106306	0.0816133	-0.728338
7956401	SHMT2	0.941424	6.76045	3.72274	0.00135529	0.0906252	-0.95192
7909568	DTL	0.941145	5.18322	3.07055	0.00606409	0.175423	-2.32266
7991357	C15orf38-AP3S2	0.940886	6.97654	2.10033	0.0486656	0.399827	-4.16952
8078262	UBE2E1	0.940759	7.57202	2.31876	0.0311805	0.330592	-3.78458
8146863	SULF1	0.940373	5.87609	2.77031	0.0118497	0.226346	-2.92736
7940147	FAM111B	0.940211	5.55959	2.18413	0.0411084	0.372529	-4.02449
8131666	ITGB8	0.939495	5.87356	2.4207	0.0251908	0.303351	-3.5977
7975113	CHURC1	0.938471	6.26486	2.59349	0.0174227	0.258906	-3.27165
8044346	LINC01123	0.938323	5.26569	3.31418	0.00348291	0.137193	-1.81763
7950654	ALG8	0.937531	5.8507	2.08808	0.04987	0.404021	-4.19043
8174684	NKRF	0.937282	5.39599	4.31537	0.000340648	0.046653	0.32152
8175023	ZDHHC9	0.936659	7.25101	3.41474	0.00276457	0.124801	-1.60636
8007071	CDC6	0.936442	5.33598	2.68112	0.0144068	0.241731	-3.10227
8112615	ENC1	0.933244	6.34211	4.88746	9.05224e-05	0.0240396	1.5443
7951838	ZPR1	0.932117	6.62112	2.85141	0.00990559	0.210078	-2.76631
8112767	TBCA	0.931721	8.90844	3.97196	0.000758592	0.0679181	-0.417331
8040831	ATRAID	0.930998	7.29183	2.87109	0.00948212	0.206657	-2.72696
8070330	PSMG1	0.930429	7.80139	3.3401	0.00328198	0.134928	-1.76332
7956076	CDK2	0.929232	6.31671	3.6887	0.00146684	0.0935639	-1.02468
8146914	TERF1	0.929074	6.40114	2.30209	0.0322773	0.335122	-3.81473
8079294	EXOSC7	0.927538	6.17568	2.70572	0.0136534	0.23803	-3.05427
8168087	IGBP1	0.926955	6.96835	3.54706	0.00203696	0.108822	-1.32636
8135955	CALU	0.925564	6.89768	2.38374	0.0272269	0.312856	-3.66596
8129045	HDAC2	0.924113	8.28777	2.18605	0.0409489	0.371563	-4.02113
7935462	EXOSC1	0.923779	5.17364	2.48508	0.0219795	0.286915	-3.47752
7975453	SNORD56B	0.923191	3.60914	2.21785	0.0383814	0.361669	-3.96518
7954063	RPL13AP20	0.919985	8.28905	3.34009	0.00328206	0.134928	-1.76334
7965627	LTA4H	0.919906	6.13521	2.29929	0.0324648	0.335895	-3.81978
7915640	EIF2B3	0.91983	5.72312	3.04005	0.00649604	0.179913	-2.38508
7967987	MRPL57	0.919695	7.00408	3.62064	0.00171782	0.101099	-1.16987
8027932	COX6B1	0.919325	10.6323	2.13558	0.0453459	0.387744	-4.10895
7935002	SRP9	0.918805	8.41298	2.21287	0.0387733	0.364089	-3.97397
8007112	KRTAP4-9	0.918377	4.97596	2.27509	0.0341286	0.344279	-3.86329
8075798	EIF3D	0.918129	7.72597	2.16356	0.0428581	0.377546	-4.06042
7906079	RAB25	0.918042	7.43613	2.32264	0.0309301	0.329988	-3.77754
8009784	MRPS7	0.914092	7.59327	2.33226	0.0303182	0.327203	-3.76009
7987361	ZNF770	0.911485	6.56974	2.31825	0.0312136	0.330592	-3.78551
8042107	EIF3FP3	0.911089	7.1918	2.38393	0.027216	0.312856	-3.6656
8040163	IAH1	0.91083	6.47981	2.20696	0.0392434	0.365635	-3.98439
8136039	ATP6V1F	0.908863	9.0849	4.92226	8.35639e-05	0.0230844	1.61799
8068898	HIST1H2BK	0.908837	8.25992	4.37657	0.000295413	0.0427399	0.453061
8132070	GARS	0.908295	6.97808	2.98381	0.00737176	0.185726	-2.49963
8151935	RPL30	0.907835	11.3229	2.39452	0.0266177	0.308909	-3.6461
8133106	SNORA22	0.907523	3.80671	3.05702	0.00625219	0.177328	-2.35038
8043861	EIF5B	0.907259	7.88684	2.61081	0.0167829	0.25499	-3.23837
8002312	NOB1	0.904623	6.41595	3.10084	0.00566275	0.171203	-2.26049
7914218	TAF12	0.903121	6.01689	3.16199	0.00492951	0.162315	-2.1344
8107321	EPB41L4A-AS1	0.902385	7.09235	3.02407	0.00673415	0.181077	-2.41771
7929976	DPCD	0.902283	6.52804	4.60022	0.000175718	0.0311514	0.932608
8147785	DCAF13	0.901193	6.68831	3.85637	0.000993124	0.0780992	-0.665648
7957260	GLIPR1	0.901003	5.44003	2.88901	0.00911155	0.204331	-2.69103
8020919	C18orf21	0.900109	7.4784	2.59082	0.0175236	0.259465	-3.27678
8151281	TRAM1	0.899303	8.55266	2.16804	0.0424712	0.376506	-4.05261
8164100	RPL35	0.899195	12.3229	3.49487	0.00229812	0.114449	-1.43703
8141717	FIS1	0.899152	7.94825	3.16598	0.00488497	0.162167	-2.12614
7906904	HSD17B7P2	0.898987	6.39925	3.60315	0.00178887	0.101812	-1.2071
7989915	TIPIN	0.898307	6.77426	2.67048	0.0147447	0.244266	-3.12297
8009353	PITPNC1	0.898165	5.55734	2.4021	0.0261968	0.306932	-3.63211
7927710	CDK1	0.897185	4.87842	3.24482	0.00408187	0.14678	-1.96249
8051998	MCFD2	0.896355	6.0648	2.99884	0.0071272	0.183845	-2.46909
8042066	CCDC104	0.896045	7.85586	2.8984	0.00892294	0.201677	-2.67217
8066461	TOMM34	0.895504	5.92385	3.15438	0.00501548	0.162866	-2.15013
8036324	ZNF260	0.894898	5.54875	2.27731	0.0339732	0.343496	-3.85932
8010243	SYNGR2	0.892732	7.1406	2.3728	0.0278579	0.315829	-3.68604
7934026	DNA2	0.891071	5.7061	3.07108	0.0060569	0.175423	-2.32158
8064904	FERMT1	0.889931	6.85907	3.39661	0.00288231	0.126061	-1.64454
7930008	NOLC1	0.8898	7.15412	3.33216	0.00334226	0.135946	-1.77996
8090448	RUVBL1	0.889645	6.26293	2.24341	0.0364257	0.353345	-3.91986
8110668	RNU6-705P	0.889394	6.07124	2.8479	0.00998292	0.21075	-2.77331
8016806	RPL7P48	0.889371	6.87423	3.54043	0.00206846	0.109598	-1.34044
8150206	LSM12	0.888199	7.96869	2.42248	0.0250964	0.302679	-3.5944
8047538	BMPR2	0.888126	6.31941	2.61936	0.0164754	0.253425	-3.22191
8077441	BHLHE40	0.885116	7.81516	2.85963	0.00972662	0.208748	-2.74989
7944011	REXO2	0.884791	6.18916	3.00883	0.00696895	0.182375	-2.44876
8170590	NSDHL	0.883843	6.17196	4.77302	0.000117828	0.0269558	1.30129
7979416	TIMM9	0.883569	5.24488	2.27887	0.0338639	0.342825	-3.85652
8084067	ACTL6A	0.883368	6.82329	2.48196	0.0221256	0.287781	-3.48337
8179544	RPS18	0.883013	12.2688	3.26025	0.00394045	0.144726	-1.93032
7920047	MRPL9	0.882677	7.21083	4.26346	0.000384441	0.0505102	0.209866
8010050	UBALD2	0.882531	8.94511	3.16652	0.00487901	0.162167	-2.12503
7924450	DUSP10	0.88242	4.63539	2.4863	0.0219226	0.286915	-3.47523
7932311	RSU1	0.882305	8.30943	3.91953	0.00085722	0.0724061	-0.530026
7937915	RRM1	0.880456	6.80932	2.44112	0.0241277	0.296766	-3.55976
7979196	GNPNAT1	0.878462	7.57138	2.65199	0.0153497	0.248432	-3.15886
7970704	MTIF3	0.876309	7.0364	2.72939	0.0129642	0.232765	-3.00792
8179324	HSPA1B	0.876013	7.7604	3.05012	0.0063502	0.178509	-2.36449
8111552	NADK2	0.875942	7.39954	3.01224	0.00691576	0.182095	-2.44182
8150830	LYPLA1	0.874764	6.56737	2.67183	0.0147015	0.243977	-3.12035
8009227	PSMC5	0.874683	7.08715	2.2683	0.0346098	0.34657	-3.87546
8028172	CAPNS1	0.874486	8.50405	4.22489	0.000420603	0.0528961	0.126875
7919627	HIST1H4I	0.874189	5.47467	2.78444	0.0114867	0.223382	-2.89944
8144378	AGPAT5	0.871649	6.4055	3.26502	0.00389777	0.14472	-1.92038
8155634	ZNF355P	0.871566	3.12584	2.47514	0.0224491	0.290309	-3.49618
8052562	CCT4	0.871419	6.70356	2.63336	0.0159831	0.251913	-3.19489
8116372	RNF130	0.870037	6.46576	3.1462	0.00510946	0.164978	-2.16702
8148270	NDUFB9	0.869942	8.82777	3.0102	0.00694759	0.182375	-2.44598
7968928	TPT1-AS1	0.869292	8.65446	2.75226	0.0123296	0.228631	-2.96296
7954591	MRPS35	0.868907	7.29535	2.66939	0.0147797	0.244721	-3.12509
7979824	ACTN1	0.867243	7.98001	4.04773	0.000635741	0.062677	-0.254374
8092534	TMEM41A	0.866733	7.02328	4.01973	0.000678636	0.0646747	-0.314607
8150559	THAP1	0.866572	6.46487	3.33315	0.00333468	0.135946	-1.77788
7899813	RBBP4	0.866166	7.26909	2.37831	0.0275385	0.314624	-3.67593
7902345	TYW3	0.86498	7.23474	2.94329	0.00807232	0.192843	-2.58172
8001197	NETO2	0.863932	5.57718	2.7059	0.0136483	0.23803	-3.05393
8116969	NOL7	0.862356	7.73445	3.3272	0.00338052	0.136124	-1.79036
7948424	MRPL16	0.861793	6.33578	3.49997	0.00227121	0.113928	-1.42622
7985809	ABHD2	0.861223	7.37989	3.08786	0.00583147	0.173025	-2.28715
8174779	LAMP2	0.860884	7.04525	2.71742	0.0133084	0.236471	-3.03137
7945730	ASCL2	0.86051	5.84681	3.52235	0.00215674	0.111499	-1.37879
7915485	EBNA1BP2	0.860133	6.72439	3.34848	0.00321943	0.133747	-1.74573
8092000	TERC	0.857564	7.67954	2.70131	0.0137857	0.23871	-3.06289
8033789	ZNF121	0.8574	6.896	3.8813	0.000937092	0.0751557	-0.612136
7919642	HIST2H2AB	0.855787	8.56851	2.40429	0.0260765	0.306594	-3.62807
8154856	UBE2R2	0.855325	7.2455	2.88558	0.00918144	0.204331	-2.69792
7943779	C11orf1	0.852747	5.9512	2.90038	0.00888368	0.201118	-2.66819
8042086	VRK2	0.852233	6.33109	3.8331	0.00104842	0.0808738	-0.715568
8129458	ARHGAP18	0.852001	7.41283	2.60926	0.0168393	0.255163	-3.24136
8065738	AHCY	0.851812	7.37964	3.52937	0.00212204	0.110445	-1.36391
8113542	REEP5	0.850232	6.81313	2.10861	0.0478671	0.397715	-4.15536
8026868	RPL18A	0.849569	11.5447	3.65833	0.00157401	0.096534	-1.08951
8063697	NELFCD	0.849524	6.67254	2.9403	0.00812633	0.193268	-2.58774
7928308	DDIT4	0.84948	6.68259	2.80731	0.0109215	0.218649	-2.85413
8179139	MRPS18B	0.848768	6.8939	3.04477	0.00642726	0.179547	-2.37543
7948744	GANAB	0.848119	6.63953	2.98661	0.00732555	0.185726	-2.49394
8079021	CTNNB1	0.847148	8.34314	2.20626	0.0392996	0.365736	-3.98562
8166705	PRRG1	0.847027	6.09289	2.53963	0.0195624	0.272651	-3.37446
8179097	TRIM39-RPP21	0.84564	7.40248	3.13155	0.0052822	0.167378	-2.19726
7900201	UTP11L	0.845519	6.48314	2.60422	0.0170236	0.256175	-3.25104
8139299	POLD2	0.842924	7.82583	2.67388	0.0146358	0.24317	-3.11636
7930593	PLEKHS1	0.84259	5.47894	3.26237	0.00392142	0.144726	-1.9259
8173513	RPS4X	0.840523	10.7227	2.82962	0.0103957	0.214539	-2.80977
8129363	HDDC2	0.840046	8.09731	2.69136	0.0140886	0.239748	-3.08232
7979241	BMP4	0.836638	6.75392	2.69255	0.0140521	0.239748	-3.08
7978838	DNAAF2	0.836487	5.97459	2.26339	0.0349611	0.347805	-3.88424
8042953	POLE4	0.835576	7.77738	2.19482	0.0402253	0.369438	-4.00574
8040142	CPSF3	0.835187	5.93177	2.44487	0.0239369	0.295844	-3.55276
7960716	PHB2	0.835166	7.6049	3.03374	0.00658909	0.180577	-2.39797
8146357	MCM4	0.834452	6.74854	3.08432	0.0058784	0.173247	-2.29443
7914563	YARS	0.834299	6.07601	3.02953	0.00665177	0.180687	-2.40655
8020468	RBBP8	0.833186	7.03174	2.69851	0.0138702	0.239172	-3.06836
8015016	TNS4	0.83273	6.98711	2.73738	0.012739	0.230377	-2.99222
8089652	NAA50	0.831831	8.27681	2.15732	0.0434013	0.37995	-4.07126
7908041	LAMC1	0.828693	6.00788	3.11681	0.00546155	0.167957	-2.22761
7963054	TUBA1A	0.828307	8.05555	2.74718	0.0124679	0.229375	-2.97296
8052382	FANCL	0.827363	6.64787	2.69011	0.0141271	0.239748	-3.08475
8000692	BOLA2	0.82708	8.66681	2.91199	0.00865667	0.198999	-2.64483
8041553	GEMIN6	0.826571	6.41362	2.7475	0.0124591	0.229375	-2.97232
8027473	PDCD5	0.826512	9.013	2.60531	0.0169838	0.256032	-3.24896
8001350	BRD7	0.825693	7.65274	2.12568	0.0462568	0.391665	-4.12602
7920515	UBE2Q1	0.82515	6.67931	3.89824	0.00090083	0.0735246	-0.575766
8169984	HPRT1	0.824513	6.28588	2.45878	0.0232422	0.292293	-3.52681
7923772	LEMD1	0.824046	5.11412	2.79578	0.0112031	0.220925	-2.877
8087985	GLT8D1	0.82346	5.52867	2.6231	0.0163424	0.253233	-3.21469
8013329	SNORD3B-1	0.82336	12.1094	2.55325	0.0189992	0.268859	-3.34856
8160284	HAUS6	0.821415	5.32877	2.21912	0.0382819	0.361047	-3.96293
7953218	RAD51AP1	0.819179	7.54529	2.22473	0.0378458	0.35944	-3.95301
8163795	PSMD5	0.818923	5.3024	2.39597	0.0265366	0.308411	-3.64342
8118974	RPL10A	0.816914	9.69487	2.621	0.0164169	0.253281	-3.21875
8162313	IARS	0.816398	6.89663	2.57356	0.0181873	0.264056	-3.30981
7970473	XPO4	0.815418	5.7025	2.87615	0.00937601	0.206053	-2.71682
7969626	GPR180	0.814578	6.59203	3.42013	0.00273047	0.12466	-1.59499
7919888	CDC42SE1	0.814213	6.44845	3.01466	0.00687824	0.182051	-2.43689
7948612	FADS1	0.813368	5.5653	3.63694	0.00165407	0.0991859	-1.13512
8069933	MIS18A	0.81074	5.95699	2.33909	0.02989	0.325254	-3.74766
7961489	WBP11	0.810434	7.33849	3.31036	0.00351359	0.137819	-1.82564
7909628	FLVCR1	0.810268	5.49963	2.85825	0.00975637	0.208974	-2.75264
8000507	EIF3C	0.810196	9.54926	3.90648	0.000883688	0.0730001	-0.558058
8064007	GID8	0.809001	7.53107	2.47339	0.0225324	0.290537	-3.49945
7960131	RPS11P5	0.808914	10.2687	2.90446	0.00880325	0.200656	-2.65998
7998852	TCEB2	0.807104	7.82107	4.0158	0.000684886	0.0647258	-0.323064
8070701	CSTB	0.80642	10.7065	3.77668	0.00119553	0.0862518	-0.836484
8042830	MTHFD2	0.806165	6.50586	2.12639	0.0461908	0.391538	-4.12479
7915472	SLC2A1	0.805406	7.16776	3.09905	0.00568571	0.171203	-2.26416
7996393	CBFB	0.804444	7.69319	2.20132	0.0396967	0.367254	-3.99431
8067167	AURKA	0.803948	5.8722	3.31494	0.0034769	0.137193	-1.81605
8140534	SEMA3C	0.802544	7.01739	2.1476	0.0442612	0.383319	-4.08814
7929593	RPL13AP5	0.801115	10.9654	2.98068	0.00742373	0.185726	-2.50599
7907053	DUSP27	0.800748	5.9091	4.07744	0.000593174	0.0604794	-0.190433
8135250	PSMC2	0.799227	7.88826	2.37891	0.0275039	0.314562	-3.67483
7945101	DCPS	0.799158	6.53976	3.74808	0.00127776	0.0890733	-0.897714
7914127	IFI6	0.79901	7.29509	3.51446	0.00219646	0.112208	-1.39553
8145660	DCTN6	0.795815	6.74122	2.40777	0.0258862	0.30636	-3.62163
7921786	PFDN2	0.795437	8.85081	3.75351	0.00126173	0.0890024	-0.886095
8136163	KLHDC10	0.794656	6.44727	2.44197	0.0240843	0.296432	-3.55817
8147766	FZD6	0.794284	5.24574	2.17251	0.0420882	0.37543	-4.0448
7901867	USP1	0.793689	6.17155	3.53848	0.00207779	0.109662	-1.34457
8148710	EXOSC4	0.792617	7.36606	4.06405	0.000611991	0.0612389	-0.219247
8146122	GOLGA7	0.792502	7.8718	2.25486	0.0355801	0.351033	-3.89948
8170648	BGN	0.792313	7.02851	3.50892	0.00222478	0.112531	-1.40728
8174076	GLA	0.791998	5.866	2.85571	0.00981153	0.209596	-2.75772
8061262	NAA20	0.791188	6.07543	2.47642	0.0223877	0.290133	-3.49377
8164698	MED27	0.790714	7.34047	2.74558	0.0125119	0.229375	-2.97611
7897620	PGD	0.7901	6.50383	2.33815	0.0299488	0.325479	-3.74938
8142431	LINC00998	0.78669	6.41777	2.80741	0.0109189	0.218649	-2.85391
8140955	CDK6	0.786544	6.17825	2.39784	0.0264329	0.307866	-3.63999
8124437	HIST1H3F	0.785164	6.2145	2.1247	0.0463478	0.391841	-4.12771
8047771	EEF1B2	0.785038	7.86102	4.20985	0.000435606	0.0539434	0.0945189
8117395	HIST1H2BF	0.784587	5.33097	4.76116	0.000121098	0.0272672	1.27605
8064601	DDRGK1	0.784226	8.07151	3.95948	0.000781	0.0689692	-0.444176
8047659	ABI2	0.783883	6.79622	4.81798	0.000106223	0.025621	1.39689
8046604	AGPS	0.783856	6.68193	2.24524	0.0362893	0.353179	-3.91661
8172296	NDUFB11	0.782897	8.56683	4.03494	0.000654989	0.0636726	-0.281891
8043945	MAP4K4	0.780981	6.77744	2.77367	0.0117624	0.225489	-2.92073
8027650	UBA2	0.78071	7.0464	2.09038	0.0496425	0.402937	-4.18652
7915286	PPT1	0.778489	5.9377	2.61231	0.0167285	0.25499	-3.23548
7947248	KIF18A	0.778277	5.16879	2.51089	0.020803	0.28121	-3.4289
7962367	ZCRB1	0.778185	8.01575	3.70936	0.0013981	0.0917012	-0.98053
8131944	NFE2L3	0.777852	6.87826	3.62862	0.00168629	0.10035	-1.15285
7953211	C12orf5	0.7772	5.2261	2.60963	0.016826	0.255082	-3.24066
8160968	STOML2	0.777177	7.03926	2.77687	0.0116798	0.22495	-2.9144
7956949	NUP107	0.776536	5.66435	2.60826	0.0168757	0.25544	-3.24328
8069470	RPL23AP7	0.776282	3.41717	3.23283	0.00419506	0.148999	-1.98743
7976336	UBR7	0.774473	5.09083	2.25145	0.0358302	0.351895	-3.90556
8053909	SNRNP200	0.773273	6.8616	3.97881	0.000746585	0.0670288	-0.402618
7911539	CCNL2	0.772806	6.62891	3.11692	0.00546022	0.167957	-2.22739
8110589	CNOT6	0.772317	6.65003	2.63057	0.0160803	0.252275	-3.2003
8018288	ATP5H	0.772124	8.57253	2.7468	0.0124784	0.229375	-2.97371
8006762	MRPL45	0.771597	5.61403	2.33478	0.0301595	0.326496	-3.75551
8046759	DNAJC10	0.770335	6.11355	2.20301	0.0395608	0.367032	-3.99135
8089584	C3orf17	0.770188	6.12452	2.36352	0.0284043	0.317969	-3.70306
8005877	RPS7P1	0.770061	5.89048	2.6898	0.0141365	0.239748	-3.08535
7957467	C12orf29	0.769744	6.28191	2.64528	0.0155752	0.249705	-3.17186
7938263	EIF3F	0.768703	4.25949	2.46846	0.0227698	0.290537	-3.5087
8097356	PLK4	0.768693	5.04463	2.30267	0.0322383	0.334825	-3.81368
8098414	SPCS3	0.767034	7.48304	2.20397	0.0394837	0.366616	-3.98966
7909146	FAM72B	0.767008	4.37382	2.10574	0.0481428	0.398751	-4.16028
7977497	CCNB1IP1	0.766049	5.97798	3.14512	0.00512197	0.165217	-2.16925
8152617	HAS2	0.766	5.83141	2.10801	0.0479244	0.397923	-4.15638
7942783	AAMDC	0.765916	5.29106	2.61032	0.0168009	0.25499	-3.23933
8044351	RPL22P11	0.765815	3.9621	2.31613	0.0313513	0.331145	-3.78935
8151711	NBN	0.76542	6.79616	2.23435	0.0371084	0.356909	-3.93596
8024436	OAZ1	0.765258	8.81123	3.09267	0.00576839	0.172311	-2.27728
7899273	NUDC	0.76345	7.91828	2.42993	0.0247048	0.29992	-3.58056
7996819	CDH3	0.76214	5.96883	5.47784	2.36406e-05	0.0117552	2.77817
7930380	ADD3	0.761615	8.34246	3.36998	0.00306431	0.130147	-1.70057
7944375	TRAPPC4	0.761482	6.11021	2.24532	0.0362837	0.353179	-3.91647
8171823	APOO	0.761218	5.81639	2.95048	0.00794349	0.192172	-2.56718
8166805	ATP6AP2	0.760757	6.79312	3.2942	0.00364607	0.1411	-1.85944
8054702	CKAP2L	0.760399	5.15952	2.88803	0.00913152	0.204331	-2.693
7917885	CNN3	0.76003	7.96955	2.22454	0.037861	0.35944	-3.95336
8167790	TSR2	0.758883	6.40882	2.30717	0.0319392	0.333756	-3.80555
8059350	AP1S3	0.758469	4.47143	2.36653	0.0282262	0.316331	-3.69755
8062349	RPN2	0.756245	7.07194	2.22822	0.0375772	0.359011	-3.94684
7987449	SRP14	0.755829	9.56191	3.13332	0.00526095	0.166869	-2.1936
8122396	AIG1	0.755547	6.09706	2.28041	0.0337565	0.34202	-3.85375
8101828	TSPAN5	0.755512	4.6053	2.65036	0.0154043	0.248466	-3.16202
8103728	HMGB2	0.755461	9.53669	2.36784	0.0281491	0.316015	-3.69515
7998722	SNORD60	0.754806	3.90421	2.66531	0.0149114	0.24584	-3.13301
8037231	PSG3	0.754325	3.95334	4.09779	0.000565682	0.0591696	-0.146643
7950683	NARS2	0.754275	4.42584	3.34986	0.00320925	0.133668	-1.74283
7962579	AMIGO2	0.754013	5.40185	3.29685	0.00362396	0.1411	-1.85389
8138454	TWISTNB	0.753151	5.26991	2.66434	0.014943	0.24584	-3.1349
8169868	UTP14A	0.752985	7.66219	3.31458	0.00347976	0.137193	-1.8168
7995681	MMP2	0.752232	6.27491	3.31552	0.00347228	0.137193	-1.81483
7977820	PRMT5	0.751695	6.72819	2.92496	0.00840975	0.195823	-2.61871
7997381	CENPN	0.750636	6.0571	2.44626	0.0238666	0.295467	-3.55017
8063043	UBE2C	0.747986	7.4647	4.25097	0.000395795	0.0515826	0.182996
8136401	NUP205	0.747145	5.93486	2.28879	0.0331775	0.339946	-3.8387
8144894	INTS10	0.746006	6.45805	2.50594	0.0210238	0.282894	-3.43824
8146142	AGPAT6	0.744838	6.5424	2.94908	0.0079683	0.192252	-2.57
8078380	ZNF860	0.744272	5.17508	2.68697	0.0142243	0.240577	-3.09088
7982712	KNSTRN	0.743625	5.76644	3.25193	0.00401611	0.145618	-1.94768
7917850	ARHGAP29	0.742936	3.97368	3.92751	0.00084142	0.0720315	-0.512877
7930304	GSTO1	0.742902	7.75696	2.92572	0.00839559	0.195782	-2.61719
7906852	UHMK1	0.742784	7.65362	2.71059	0.0135088	0.237616	-3.04474
8009761	NUP85	0.742207	6.78905	2.63275	0.0160045	0.251964	-3.19609
7907404	SUCO	0.741801	5.81977	2.51361	0.0206823	0.28042	-3.42375
8061324	XRN2	0.738711	6.69913	2.80463	0.0109862	0.218783	-2.85943
8078248	HMGB1	0.737951	10.6577	3.36263	0.00311653	0.130648	-1.71602
7979813	ZFP36L1	0.737629	7.79633	4.28035	0.000369606	0.0495686	0.246198
8134263	COL1A2	0.737368	7.3535	2.74456	0.01254	0.229375	-2.97812
8139758	CHCHD2	0.737002	7.05501	2.36694	0.0282016	0.316275	-3.69678
7959597	TMED2	0.736403	10.188	2.47502	0.0224547	0.290309	-3.49641
7975760	EIF2B2	0.736014	6.70019	2.22075	0.0381552	0.360571	-3.96006
8048195	RPL37A	0.734982	9.82704	2.5139	0.0206698	0.28042	-3.42321
7950391	PGM2L1	0.734137	6.06376	2.84431	0.0100629	0.21153	-2.78049
8106479	SCAMP1	0.732964	6.79748	2.30387	0.0321583	0.334586	-3.81151
8030437	PRMT1	0.732878	7.92469	2.81448	0.0107498	0.21685	-2.83989
7901601	MRPL37	0.73237	7.4506	2.59835	0.0172411	0.257628	-3.26233
8154295	IL33	0.731696	5.3974	2.70802	0.0135849	0.237854	-3.04977
7959078	RPS2P5	0.729599	11.5494	3.16886	0.00485308	0.162042	-2.12018
8051993	PIGF	0.728873	3.91984	2.1783	0.0415972	0.3739	-4.03469
8104760	TARS	0.728456	7.4027	2.19662	0.0400788	0.368841	-4.00259
7971858	RPL13AP25	0.728186	7.59136	3.46161	0.0024815	0.119326	-1.50741
7917771	DNTTIP2	0.727474	7.63358	2.17827	0.0415997	0.3739	-4.03474
8042223	EHBP1	0.727449	6.47886	2.32432	0.0308229	0.329653	-3.77451
8039491	UBE2S	0.727321	6.62622	4.41676	0.000269041	0.0400722	0.539395
8043218	USP39	0.726728	6.14447	3.45392	0.00252589	0.120235	-1.52365
8138922	KBTBD2	0.726451	6.76316	2.37699	0.027615	0.314876	-3.67836
8022941	TPGS2	0.726398	6.85001	2.77007	0.0118562	0.226346	-2.92785
8016476	HOXB9	0.726022	7.66133	4.75978	0.000121484	0.0272672	1.27311
8124510	HIST1H2BL	0.725427	6.32617	4.10239	0.000559654	0.0591696	-0.136757
8107706	LMNB1	0.725229	7.0891	3.04281	0.00645571	0.179773	-2.37943
8050608	C2orf43	0.724106	4.42803	2.84461	0.0100561	0.21153	-2.77989
8001149	VPS35	0.723581	7.38449	2.11824	0.0469519	0.394369	-4.13881
8153449	EEF1D	0.722718	7.60064	6.32291	3.69126e-06	0.00313961	4.46854
7908732	IPO9	0.72237	5.88366	3.22354	0.00428493	0.151544	-2.00676
7934326	MRPS16	0.722028	8.68176	2.79439	0.0112374	0.221306	-2.87974
7954279	AEBP2	0.721973	6.84161	2.38323	0.0272562	0.312856	-3.6669
8109629	FABP6	0.721923	7.86973	4.59083	0.000179584	0.0311582	0.91252
8086810	SMARCC1	0.72186	8.43837	3.03099	0.00663004	0.180687	-2.40359
8064351	CSNK2A3	0.721555	7.68894	2.97589	0.0075039	0.186852	-2.5157
7968484	BRCA2	0.721452	5.24346	2.72239	0.0131645	0.234563	-3.02164
7924712	LIN9	0.721388	4.47296	2.57215	0.0182428	0.264056	-3.31251
7922051	CREG1	0.721273	6.02883	3.89252	0.000912904	0.0738509	-0.588036
7983051	LOC100289090	0.719558	5.78711	2.32168	0.0309923	0.330268	-3.7793
7919612	HIST2H3A	0.71928	5.88778	2.40842	0.0258508	0.306052	-3.62043
8166402	SMS	0.719132	8.99313	3.13392	0.0052538	0.166869	-2.19236
7924096	NEK2	0.718873	5.94088	2.31963	0.0311244	0.330458	-3.78301
8124413	HIST1H4D	0.71771	6.63784	2.29285	0.0329001	0.338435	-3.83138
7999025	TRAP1	0.717667	7.37587	2.77665	0.0116856	0.22495	-2.91485
7925500	CHML	0.717637	5.40708	2.5557	0.0188996	0.268354	-3.3439
8059838	HJURP	0.716668	6.67012	3.68597	0.00147616	0.0936198	-1.0305
7913256	DDOST	0.716494	7.31587	2.71676	0.0133277	0.236683	-3.03267
8112841	HOMER1	0.716048	4.48325	3.07049	0.00606489	0.175423	-2.32278
7981335	HSP90AA1	0.71604	9.97192	2.33334	0.0302496	0.326771	-3.75811
7969017	RB1	0.715057	6.72657	2.20821	0.0391438	0.365598	-3.98219
8090840	RYK	0.713973	6.99595	2.21154	0.0388791	0.364341	-3.97632
7930703	TRUB1	0.713873	6.15891	2.81567	0.0107215	0.21685	-2.83751
8103859	DCTD	0.713778	6.60857	2.75323	0.0123034	0.228583	-2.96105
8116848	PAK1IP1	0.713773	6.12927	2.33583	0.0300935	0.326136	-3.75359
8103706	AADAT	0.713417	4.79536	2.1551	0.0435964	0.380626	-4.07512
7975976	AHSA1	0.713118	7.67633	2.59577	0.0173374	0.258232	-3.26729
8123728	LYRM4	0.712971	6.18207	3.38513	0.00295948	0.128455	-1.66872
8142981	PODXL	0.71191	6.71583	3.63071	0.00167817	0.100259	-1.14841
8072577	YWHAH	0.711268	8.79502	2.61616	0.0165899	0.254245	-3.22808
8046922	COL3A1	0.711116	7.18869	3.61603	0.00173627	0.101099	-1.17969
8034210	TMEM205	0.710337	6.83555	2.24042	0.03665	0.354448	-3.92519
7898328	SZRD1	0.71022	7.33288	3.16317	0.00491626	0.162307	-2.13195
7928551	RPS24	0.709757	11.5721	2.81983	0.0106234	0.216096	-2.82925
7982757	CASC5	0.709355	5.53611	2.33445	0.03018	0.326496	-3.7561
8133345	WBSCR22	0.709255	7.16855	4.67387	0.000148163	0.0291999	1.08999
7956910	CAND1	0.709015	7.049	2.15329	0.043756	0.381196	-4.07827
8043100	TMSB10	0.708266	12.5404	2.64986	0.0154209	0.248466	-3.16298
8042207	COMMD1	0.708165	7.67012	2.8293	0.010403	0.214539	-2.8104
8053417	CAPG	0.706743	6.86166	2.77453	0.0117403	0.225489	-2.91904
8087409	RHOA	0.705133	8.72713	2.94933	0.00796398	0.192252	-2.56951
7921133	HDGF	0.704518	8.39749	4.52345	0.000209967	0.0340623	0.768256
7979611	ZBTB25	0.70412	6.28547	2.75782	0.0121799	0.227689	-2.95201
8158167	LCN2	0.703972	7.54936	2.48925	0.021785	0.286341	-3.46967
8171381	FANCB	0.703657	4.75904	3.51518	0.00219279	0.112208	-1.394
8064502	SNRPB	0.703433	7.02814	2.59436	0.0173901	0.258778	-3.26998
8168794	CENPI	0.703374	4.51748	3.14216	0.00515657	0.166001	-2.17537
8090018	PARP9	0.702889	5.69727	2.31509	0.0314191	0.331458	-3.79123
8093936	MRFAP1	0.702762	7.98044	3.52216	0.00215769	0.111499	-1.3792
8177462	CDK7	0.702112	6.10924	2.21178	0.0388601	0.364336	-3.9759
8047288	SGOL2	0.70145	5.44159	2.80921	0.0108756	0.218058	-2.85034
7983393	SORD	0.701283	6.58144	3.96656	0.000768205	0.0683998	-0.428943
8024299	RPS15	0.700094	10.2119	3.81169	0.00110201	0.0829955	-0.761482
7961440	PLBD1	0.698776	6.40946	2.18324	0.0411829	0.372663	-4.02605
8027258	ZNF90	0.69838	8.84649	3.6018	0.00179447	0.101812	-1.20998
7936706	MCMBP	0.697239	7.18573	2.37619	0.0276611	0.314959	-3.67983
8049827	SEPT2	0.696794	7.03381	3.40102	0.00285321	0.125297	-1.63525
8174322	MORC4	0.696757	4.98593	3.88606	0.000926753	0.0745114	-0.601912
8016891	VEZF1	0.696607	7.59527	2.50477	0.0210762	0.283244	-3.44044
8167069	UBA1	0.695928	6.91288	3.44755	0.00256329	0.120797	-1.53712
8027778	FXYD5	0.695188	7.6204	3.1187	0.00543825	0.167957	-2.22373
8171802	ACOT9	0.695083	6.43709	2.31255	0.031585	0.332095	-3.79583
8135876	SND1	0.69371	7.63397	3.56416	0.00195795	0.106456	-1.29005
7965060	BBS10	0.693225	4.63419	2.12277	0.0465278	0.392439	-4.13103
8108301	KIF20A	0.693113	4.85146	2.91634	0.00857318	0.197941	-2.63608
8049784	PPP1R7	0.693017	7.77585	2.83763	0.0102129	0.212278	-2.79381
8089835	FSTL1	0.692362	7.04387	2.37142	0.0279385	0.315829	-3.68857
8179839	LSM2	0.691802	7.48246	2.637	0.0158576	0.251325	-3.18787
8175924	NAA10	0.689902	6.51854	4.00881	0.000696135	0.0653044	-0.33809
8065569	BCL2L1	0.689695	7.49466	2.90563	0.00878034	0.200416	-2.65763
8062206	ROMO1	0.689671	9.12459	2.91654	0.00856936	0.197941	-2.63568
7982507	EMC4	0.689577	7.43113	2.88191	0.00925656	0.204549	-2.70526
7991406	PRC1	0.688996	7.57765	2.39719	0.0264685	0.307952	-3.64117
8127031	MCM3	0.688728	6.42741	3.02992	0.00664596	0.180687	-2.40576
7948192	SSRP1	0.688334	8.30582	3.21937	0.00432587	0.152348	-2.01543
8000329	PALB2	0.68825	5.25372	2.81095	0.0108339	0.217899	-2.84689
8011713	CXCL16	0.688013	5.6148	2.44456	0.0239527	0.295844	-3.55335
8124057	RPL7P26	0.686383	3.68673	2.53257	0.0198604	0.274908	-3.38785
8045860	PKP4	0.686069	7.17654	2.24454	0.0363413	0.353259	-3.91785
7999791	NOMO2	0.685437	7.93816	2.38398	0.0272131	0.312856	-3.66551
7944042	PAFAH1B2	0.684955	7.16723	2.40379	0.026104	0.306594	-3.62899
8063484	CSTF1	0.684955	6.76405	2.45835	0.0232631	0.292293	-3.5276
8102643	CCNA2	0.684948	6.45984	2.75862	0.0121585	0.227679	-2.95043
8120411	PRIM2	0.68396	4.96245	2.47501	0.0224552	0.290309	-3.49642
8126095	CCDC167	0.682958	6.62236	2.84976	0.0099419	0.210523	-2.76961
8016463	HOXB6	0.682824	7.24533	2.26683	0.0347143	0.34708	-3.87808
8008825	DHX40	0.682417	6.24209	2.86152	0.00968577	0.208671	-2.7461
8147206	RIPK2	0.682067	5.26349	2.53787	0.0196365	0.273414	-3.37781
8063903	RPS21	0.681399	10.4776	2.23912	0.0367476	0.354586	-3.92749
8160308	RPS6	0.680567	12.5689	2.38758	0.0270084	0.311847	-3.65889
8016552	PHB	0.680231	8.86277	2.23626	0.0369634	0.355987	-3.93257
8146482	TGS1	0.67981	6.78374	2.42586	0.0249182	0.301525	-3.58813
8106475	ACTBP2	0.679678	8.79922	2.84933	0.00995132	0.210523	-2.77046
7989619	PPIB	0.67877	8.62278	2.86495	0.00961236	0.207941	-2.73925
7961654	RECQL	0.678021	5.10794	2.44987	0.023685	0.294659	-3.54344
8044212	SULT1C2	0.677904	5.56584	3.06362	0.0061598	0.176187	-2.33687
7983843	TCF12	0.677805	7.22462	3.04189	0.00646922	0.179773	-2.38133
7906564	PEA15	0.677649	7.31453	2.60601	0.0169582	0.255949	-3.24762
8104079	FAT1	0.676444	9.22479	2.70545	0.0136616	0.23803	-3.05481
7898875	RPL11	0.675472	10.7383	2.16738	0.0425279	0.376561	-4.05376
7969693	RAP2A	0.675382	6.64512	2.63306	0.0159935	0.251913	-3.19548
7978123	PSME2	0.674967	7.51325	2.49135	0.0216882	0.285882	-3.46574
7920422	RAB13	0.673847	7.90631	2.97417	0.00753299	0.187432	-2.5192
8166140	MOSPD2	0.673794	4.70263	2.79684	0.011177	0.22079	-2.8749
7958019	DRAM1	0.673534	4.28133	2.5695	0.0183471	0.264494	-3.31757
8011832	NUP88	0.671957	7.01359	2.08738	0.0499395	0.404133	-4.19162
8071332	RANBP1	0.671736	8.49356	2.5679	0.0184104	0.264595	-3.32063
8151871	CCNE2	0.67169	5.14623	2.23977	0.0366988	0.354586	-3.92634
8030113	RUVBL2	0.671232	6.94151	3.67667	0.00150839	0.0950292	-1.05036
7953409	PTMS	0.670886	10.1841	3.81083	0.00110422	0.0829955	-0.763322
8124406	HIST1H2BC	0.670096	5.74869	3.09788	0.00570081	0.171203	-2.26657
7950731	PRCP	0.668056	5.31186	3.03794	0.00652706	0.179975	-2.3894
8166098	RAB9A	0.667689	6.53555	2.26192	0.035067	0.34832	-3.88687
8060484	NOP56	0.666918	5.92667	2.33687	0.0300285	0.325893	-3.7517
8063949	MRGBP	0.666757	7.04027	2.76705	0.0119351	0.226706	-2.93381
7923503	ADIPOR1	0.666485	7.17346	2.14974	0.0440704	0.382081	-4.08442
8045349	MGAT5	0.666165	6.20142	2.25147	0.0358286	0.351895	-3.90552
7982792	RAD51	0.665952	4.57925	3.4914	0.00231662	0.114677	-1.44438
8107750	PRRC1	0.665409	7.18189	2.35653	0.0288224	0.320457	-3.71585
8155214	MELK	0.664864	6.17856	2.12724	0.0461119	0.391177	-4.12333
8016473	HOXB8	0.6643	7.11139	5.30552	3.48649e-05	0.0150249	2.4219
8161249	SLC25A51	0.664204	4.80163	2.85565	0.00981292	0.209596	-2.75785
8157125	RAD23B	0.663352	7.72693	3.29271	0.00365849	0.141274	-1.86255
7925033	C1orf131	0.662917	5.8354	3.72258	0.0013558	0.0906252	-0.952267
7949377	FAU	0.662881	8.79687	2.69372	0.0140161	0.239748	-3.07771
7915787	PIK3R3	0.662182	5.9584	3.64985	0.00160529	0.0971853	-1.1076
8088491	CADPS	0.661726	5.51141	3.34849	0.00321938	0.133747	-1.74571
8038683	KLK6	0.661351	6.35362	2.40581	0.0259932	0.306594	-3.62526
7970467	N6AMT2	0.661339	5.61801	2.58487	0.0177497	0.261395	-3.28817
7905355	TNFAIP8L2-SCNM1	0.660889	8.22805	2.50358	0.0211302	0.283419	-3.4427
8077366	LRRN1	0.660846	3.89631	2.13856	0.045074	0.386548	-4.10378
7906930	NUF2	0.660742	5.97239	2.10208	0.0484957	0.399495	-4.16653
7958211	C12orf45	0.660678	8.44098	2.3795	0.02747	0.314562	-3.67375
8112902	DHFR	0.659695	5.30743	2.2337	0.0371582	0.356909	-3.93712
8176282	PGAM4	0.659459	7.4434	2.98847	0.00729513	0.185477	-2.49017
7919815	CTSK	0.658912	5.26628	2.68288	0.0143515	0.241436	-3.09884
8046461	ZAK	0.658819	5.74164	2.71022	0.0135198	0.237616	-3.04548
7948267	TIMM10	0.658661	6.75238	2.39464	0.0266112	0.308909	-3.64589
8138857	GGCT	0.658611	6.89214	3.25739	0.00396628	0.145016	-1.93628
8124388	HIST1H3B	0.658431	5.93182	3.2907	0.00367539	0.141357	-1.86676
8047839	CREB1	0.658392	6.58008	2.36018	0.0286031	0.319227	-3.70916
8064939	TMX4	0.657868	6.72317	2.19	0.0406218	0.370363	-4.01421
8141688	PLOD3	0.657849	6.95366	3.74504	0.00128685	0.0890733	-0.904236
8033069	NDUFA11	0.657798	7.97618	3.90655	0.000883553	0.0730001	-0.557916
7947867	PSMC3	0.657396	7.40931	2.66631	0.0148792	0.245613	-3.13108
8103979	KIAA1430	0.657086	6.84688	3.16627	0.00488179	0.162167	-2.12555
7922656	ACBD6	0.656134	5.28559	2.64111	0.0157166	0.250482	-3.17991
7973446	DHRS4-AS1	0.655671	5.15124	3.03762	0.0065317	0.179975	-2.39004
8005839	TMEM97	0.655124	6.99803	2.74475	0.0125346	0.229375	-2.97774
8149825	STC1	0.654853	5.653	2.09336	0.049348	0.402163	-4.18144
8135915	HILPDA	0.651934	5.73863	3.03364	0.00659057	0.180577	-2.39818
7964262	NACA	0.650731	10.7917	3.07934	0.00594491	0.17399	-2.30465
8174731	RNF113A	0.648258	5.89205	3.44944	0.00255215	0.120737	-1.53313
8031097	NDUFA3	0.647921	10.1261	2.62793	0.0161724	0.252761	-3.20539
7906703	NDUFS2	0.647144	6.97331	2.93594	0.00820604	0.193882	-2.59656
8166278	SCML1	0.646957	5.54975	2.13854	0.0450759	0.386548	-4.10382
8044127	C2orf49	0.646202	5.95814	2.13431	0.0454613	0.387852	-4.11113
7932109	SEPHS1	0.645115	6.64335	3.08603	0.0058556	0.173052	-2.2909
8117608	HIST1H2AL	0.644823	6.10253	4.64785	0.00015736	0.0295699	1.03443
8069644	APP	0.64299	9.76136	3.64073	0.00163961	0.0985018	-1.12705
8041149	WDR43	0.64219	7.66117	2.34543	0.0294976	0.324127	-3.73611
7905986	FDPS	0.641769	8.67659	3.89496	0.000907738	0.0737161	-0.582806
7937802	CD81	0.641559	7.25919	2.69812	0.0138822	0.239172	-3.06913
8134091	CLDN12	0.641207	6.12818	2.13806	0.0451201	0.386735	-4.10466
8149942	CCDC25	0.640952	5.76448	2.15737	0.0433967	0.37995	-4.07117
8003953	PSMB6	0.640483	7.54678	2.10397	0.0483131	0.399266	-4.1633
8030171	FTL	0.640346	9.56735	2.75528	0.0122482	0.228038	-2.95702
7950906	CTSC	0.640127	5.83192	2.37644	0.0276468	0.314959	-3.67937
8132270	NPSR1	0.638611	5.25993	2.78793	0.0113986	0.222952	-2.89253
8158952	EEF1A1	0.638367	12.6104	2.62014	0.0164477	0.253371	-3.22041
7963157	RACGAP1	0.637486	7.04353	3.06396	0.00615497	0.176187	-2.33616
8082816	SRPRB	0.636625	7.46027	2.17278	0.0420654	0.37543	-4.04434
7955217	SPATS2	0.636312	6.44953	2.1728	0.0420634	0.37543	-4.04429
8151401	UBE2W	0.636069	5.6221	2.21025	0.0389811	0.364663	-3.97859
8099570	DCAF16	0.635711	6.74063	2.49153	0.0216794	0.285882	-3.46538
8043602	NCAPH	0.634711	5.82578	3.9004	0.000896307	0.0733406	-0.571127
7915733	PRDX1	0.634649	8.72352	2.29221	0.0329438	0.338778	-3.83254
8017718	AXIN2	0.634412	7.02955	3.30576	0.00355075	0.138604	-1.83525
7983157	TMEM62	0.634049	5.57501	2.15069	0.0439861	0.38176	-4.08278
7951485	SLC35F2	0.634032	5.70979	2.50825	0.0209207	0.282214	-3.43389
8036276	POLR2I	0.633384	7.13529	2.6646	0.0149345	0.24584	-3.13439
7920659	KRTCAP2	0.632602	7.56392	2.13553	0.0453503	0.387744	-4.10903
7960594	CHD4	0.632422	7.57857	3.01305	0.00690317	0.182095	-2.44017
8068238	IFNAR2	0.631442	5.05559	2.84605	0.010024	0.21148	-2.77701
7910997	EXO1	0.631098	5.4686	2.80221	0.0110451	0.219416	-2.86424
7924619	ENAH	0.63024	6.27054	2.34158	0.0297355	0.324739	-3.74313
8087254	IMPDH2	0.63009	7.25572	2.35963	0.0286362	0.319375	-3.71017
8104234	TRIP13	0.630052	4.99688	2.40168	0.0262199	0.306932	-3.63288
7947015	TSG101	0.629695	7.24116	2.11777	0.0469966	0.394539	-4.13963
8034448	WDR83OS	0.629605	6.94092	3.15593	0.00499777	0.16276	-2.14691
8043209	RNF181	0.62942	8.1096	2.15636	0.0434855	0.380126	-4.07293
8051119	PPM1G	0.626903	7.46691	3.50236	0.00225872	0.113714	-1.42117
8076481	CYB5R3	0.625744	7.09438	3.07749	0.00596972	0.17399	-2.30843
8129763	MTFR2	0.624331	5.13541	2.86067	0.00970417	0.208671	-2.74781
8114787	GNPDA1	0.623213	5.82065	2.8204	0.01061	0.216096	-2.82812
8139840	ERV3-1	0.623144	5.47248	2.32115	0.0310264	0.330364	-3.78026
7952185	DPAGT1	0.622621	5.92572	3.11429	0.00549293	0.168601	-2.23282
8024246	C19orf24	0.622131	9.7809	2.4765	0.0223843	0.290133	-3.49363
8028705	TIMM50	0.621943	6.99388	3.19919	0.0045295	0.156743	-2.05734
8103998	UFSP2	0.621627	4.88495	2.45901	0.0232308	0.292293	-3.52638
8151967	STK3	0.62148	6.11658	2.09466	0.0492198	0.402152	-4.17921
8143684	PDIA4	0.621462	7.87687	3.47541	0.00240377	0.117537	-1.47823
7929114	SNRPD2P1	0.62145	7.05666	2.9333	0.00825463	0.193914	-2.6019
8179709	SFTA2	0.619822	6.19656	3.03433	0.00658031	0.180577	-2.39676
8168274	GJB1	0.619303	7.12271	2.4336	0.0245143	0.299104	-3.57375
8116635	BPHL	0.618584	5.54897	2.24678	0.0361752	0.353044	-3.91388
8147101	E2F5	0.618572	5.9178	2.1176	0.0470123	0.394569	-4.13991
8134904	POP7	0.618062	7.46444	2.88088	0.00927783	0.204549	-2.70733
8166382	MBTPS2	0.61673	4.76592	2.69526	0.0139691	0.239748	-3.07471
7916167	ORC1	0.616721	5.74416	3.57895	0.00189204	0.105801	-1.2586
7980438	SPTLC2	0.616217	7.1364	2.30678	0.0319651	0.333919	-3.80626
8088247	ARHGEF3	0.615725	5.82705	2.89521	0.0089867	0.202693	-2.67859
8093112	UBXN7	0.613521	5.38863	2.37921	0.0274867	0.314562	-3.67428
8042801	DGUOK	0.61313	6.78238	3.1033	0.00563125	0.171203	-2.25542
8058614	LANCL1	0.612864	5.0348	2.54739	0.0192395	0.270194	-3.3597
8121578	NT5DC1	0.61275	5.70406	2.41708	0.0253836	0.304312	-3.6044
7957633	METAP2	0.61269	8.75568	2.39074	0.0268301	0.310927	-3.65308
8142061	PUS7	0.612637	4.81319	2.79468	0.0112303	0.221306	-2.87918
8110084	MSX2	0.61248	5.60878	2.52374	0.0202392	0.27721	-3.40458
8011850	C1QBP	0.612116	8.81052	2.65799	0.0151509	0.246858	-3.14723
8025697	ILF3	0.610991	7.3685	2.62316	0.0163403	0.253233	-3.21458
7932453	NEBL	0.610742	6.61455	3.38098	0.00298782	0.128587	-1.67744
8180049	PSMB8	0.61065	6.29581	2.63144	0.0160497	0.252184	-3.1986
7972269	TGDS	0.609989	5.40299	2.43074	0.0246626	0.29992	-3.57906
8110018	RPL26L1	0.609826	4.83054	2.57915	0.0179699	0.262714	-3.29912
8065963	RBM12	0.60919	7.21621	2.4914	0.0216857	0.285882	-3.46563
8042052	RPS27A	0.608948	10.1715	2.1509	0.0439673	0.381707	-4.08241
7924996	C1orf198	0.60818	6.10972	5.08082	5.81155e-05	0.0191937	1.95234
8159111	WDR5	0.606615	6.35618	2.46938	0.0227251	0.290537	-3.50697
7942520	LOC100287896	0.606553	5.78255	2.2707	0.0344388	0.346081	-3.87116
8029029	HNRNPUL1	0.606483	7.25946	2.98351	0.00737669	0.185726	-2.50023
8038993	ZNF28	0.605804	6.33215	3.05722	0.00624941	0.177328	-2.34998
7912956	RCC2	0.60572	7.80144	4.20325	0.000442365	0.054201	0.0803071
7951497	NPAT	0.605262	6.40703	4.09231	0.000572964	0.0595459	-0.158446
7937287	PSMD13	0.605026	7.02162	2.52642	0.0201239	0.276476	-3.39953
8145570	ESCO2	0.604962	4.47827	2.18872	0.0407273	0.371011	-4.01645
7964701	GNS	0.604865	6.12697	2.18182	0.0413016	0.372983	-4.02853
8045171	IMP4	0.603764	7.17723	2.49363	0.0215827	0.285367	-3.46143
7994756	PPP4C	0.603309	8.1985	2.30611	0.0320099	0.333954	-3.80748
8002660	TXNL4B	0.602877	5.71675	2.75077	0.0123701	0.228788	-2.9659
8047356	NIF3L1	0.602856	6.82038	2.26584	0.0347852	0.347111	-3.87985
8059689	NCL	0.602052	11.8888	2.26989	0.0344963	0.346269	-3.87261
7953351	NCAPD2	0.600616	5.94295	2.37422	0.0277756	0.315372	-3.68345
7963046	TUBA1B	0.600524	9.39937	2.61022	0.0168042	0.25499	-3.2395
8175844	IDH3G	0.599922	7.54234	2.70836	0.0135749	0.237854	-3.04911
8040223	RRM2	0.59916	6.93499	3.40282	0.00284143	0.12495	-1.63146
8134699	COPS6	0.598951	7.50458	2.28826	0.0332141	0.339946	-3.83965
7897404	PARK7	0.598773	9.48771	2.47581	0.0224172	0.290282	-3.49493
7948798	BSCL2	0.597503	6.10377	4.7478	0.00012489	0.0275643	1.24761
8056812	OLA1	0.597467	6.27761	3.20313	0.00448895	0.156121	-2.04915
8015806	ETV4	0.597327	6.17285	4.11214	0.000547066	0.0591362	-0.115765
7954527	ARNTL2	0.595082	6.08685	2.31824	0.031214	0.330592	-3.78552
8030064	CYTH2	0.594953	6.74002	2.81895	0.010644	0.216096	-2.83099
7985317	CEMIP	0.594251	6.37292	2.96201	0.00774107	0.189977	-2.54385
8055261	WTH3DI	0.594047	7.61882	2.1904	0.0405883	0.370162	-4.0135
7988963	ARPP19	0.594025	7.2617	2.34143	0.0297445	0.324739	-3.7434
8027330	PCGF6	0.593624	4.68688	2.14485	0.044507	0.384218	-4.0929
7957890	UTP20	0.593588	5.54373	3.08664	0.00584761	0.173052	-2.28966
7999319	CARHSP1	0.593386	7.72069	5.53625	2.07377e-05	0.0111711	2.89813
8090960	DBR1	0.591341	4.61295	2.83209	0.0103389	0.21407	-2.80484
8161988	UBQLN1	0.591213	7.69297	2.13947	0.0449921	0.386195	-4.10222
8079950	GNAI2	0.590265	7.03058	2.49522	0.0215098	0.285181	-3.45844
8042515	PCBP1	0.590167	8.58878	2.69318	0.0140327	0.239748	-3.07876
7916910	LRRC40	0.589618	5.89403	2.19236	0.0404273	0.369646	-4.01007
8097335	HSPA4L	0.589101	4.58333	2.69221	0.0140626	0.239748	-3.08067
8156043	PSAT1	0.589058	4.95696	2.78357	0.0115089	0.223518	-2.90117
8124440	HIST1H3G	0.588954	4.91599	2.68963	0.014142	0.239748	-3.0857
7994109	PLK1	0.588564	6.86301	3.0997	0.00567732	0.171203	-2.26282
8124527	HIST1H1B	0.588373	5.90123	2.86615	0.00958676	0.207677	-2.73685
7924888	HIST3H2A	0.587909	4.53225	4.0943	0.00057031	0.0594612	-0.154162
7971800	MRPS31P5	0.587217	6.72505	2.26129	0.0351128	0.348461	-3.888
7900585	YBX1	0.586898	11.0697	2.61995	0.0164545	0.253371	-3.22078
7910241	GUK1	0.586824	8.07595	3.248	0.00405227	0.146176	-1.95585
7922462	MRPS14	0.58681	6.4799	2.32385	0.030853	0.329653	-3.77537
8016994	RNF43	0.58557	7.02452	2.88685	0.0091554	0.204331	-2.69536
8099982	APBB2	0.585032	5.45678	2.72049	0.0132194	0.235277	-3.02537
7903334	CDC14A	-0.586434	5.99709	-2.22521	0.0378086	0.359324	-3.95216
7974253	RN7SKP193	-0.586797	5.54151	-2.75129	0.0123559	0.228788	-2.96487
8165669	COX3	-0.586865	12.6401	-2.92823	0.00834862	0.195533	-2.61212
7965964	SLC41A2	-0.587501	5.32774	-2.15675	0.0434518	0.380126	-4.07226
8070782	KRTAP10-5	-0.588277	6.80635	-2.90122	0.00886715	0.201118	-2.66651
7911138	CNST	-0.589183	5.91633	-3.54407	0.00205112	0.108891	-1.33272
8171708	CXorf23	-0.589315	5.9723	-2.09318	0.0493656	0.402204	-4.18174
7994074	SCNN1B	-0.589533	6.4291	-3.22268	0.00429333	0.151655	-2.00854
8173825	RPS6KA6	-0.590386	4.91959	-2.21988	0.0382231	0.36081	-3.9616
7999382	RN7SL493P	-0.591026	9.08953	-2.20649	0.0392809	0.365668	-3.98521
8160521	MOB3B	-0.591808	6.4011	-5.1623	4.8261e-05	0.0175263	2.12322
8020827	MEP1B	-0.592671	4.24434	-2.20758	0.0391938	0.365622	-3.98329
8170428	MTM1	-0.593353	5.2299	-2.10383	0.0483268	0.399277	-4.16354
7909140	RNU6-418P	-0.593707	5.27645	-2.57231	0.0182364	0.264056	-3.3122
8091954	GOLIM4	-0.593721	8.55136	-2.99596	0.0071734	0.184155	-2.47494
7986977	TJP1	-0.597346	7.0907	-2.24088	0.0366155	0.354373	-3.92437
7976812	SNORD113-4	-0.598648	2.96905	-3.02683	0.00669241	0.180706	-2.41207
8042356	MEIS1	-0.59947	5.21577	-3.62648	0.00169468	0.10035	-1.15741
8062687	RN7SL666P	-0.600137	7.27414	-2.95674	0.00783297	0.190642	-2.55452
8095826	STBD1	-0.601715	6.26325	-2.12885	0.0459634	0.390505	-4.12056
8174853	CT47A10	-0.601843	9.34608	-2.12309	0.0464977	0.392439	-4.13047
8148194	RNU6-628P	-0.602	5.50652	-2.48475	0.0219946	0.286995	-3.47813
8142671	WASL	-0.602489	7.77015	-2.65105	0.0153811	0.248466	-3.16068
8096070	BMP3	-0.60292	5.82496	-2.62099	0.0164173	0.253281	-3.21877
8110112	RNU6-226P	-0.604593	4.24281	-3.56376	0.00195977	0.106456	-1.29089
8013531	TRNAS30P	-0.605593	5.51408	-3.19692	0.00455298	0.157046	-2.06205
8017885	ABCA8	-0.606803	4.00818	-3.40571	0.00282262	0.124801	-1.62538
8081758	GRAMD1C	-0.606846	5.25252	-4.21828	0.000427135	0.0532717	0.112649
7983191	ADAL	-0.607187	5.05559	-2.82817	0.010429	0.214561	-2.81264
8165676	ND4	-0.607542	12.294	-3.06855	0.00609151	0.175527	-2.32676
8022747	B4GALT6	-0.60761	5.25033	-2.84071	0.0101433	0.212196	-2.78766
8059413	DOCK10	-0.608204	4.97249	-3.60478	0.00178212	0.101812	-1.20363
8111210	FTH1P3	-0.609471	8.78033	-2.29169	0.0329791	0.338924	-3.83347
7987066	RNU6-466P	-0.609863	4.18049	-2.62445	0.0162947	0.253233	-3.21209
7960764	RBP5	-0.611705	6.90439	-4.02372	0.000672345	0.0645056	-0.306016
8075553	RN7SL305P	-0.611883	4.05135	-3.34644	0.00323452	0.133858	-1.75001
8155596	RNA5SP283	-0.612101	4.30514	-3.39874	0.00286822	0.125615	-1.64005
7959927	SFSWAP	-0.612377	7.45519	-2.80601	0.0109529	0.218649	-2.8567
8165650	MIR4485	-0.612838	13.6428	-3.60155	0.00179552	0.101812	-1.21051
8112220	PDE4D	-0.61473	6.18675	-4.8807	9.19418e-05	0.0240396	1.52996
8105506	ZSWIM6	-0.616985	7.60132	-2.62366	0.0163229	0.253233	-3.21363
8026989	RN7SL513P	-0.619231	5.36554	-2.64949	0.0154335	0.248466	-3.16371
8165665	COX2	-0.619645	13.0413	-3.30721	0.00353903	0.13848	-1.83223
7942839	PCF11	-0.619707	7.0264	-2.62565	0.0162525	0.253211	-3.20979
8165686	ND5	-0.619901	12.7622	-3.42938	0.00267291	0.123834	-1.57548
7945058	FAM118B	-0.621197	5.87962	-2.88747	0.0091428	0.204331	-2.69412
8115623	ATP10B	-0.621597	7.05378	-2.33421	0.0301949	0.326496	-3.75653
7956046	DGKA	-0.622728	6.18129	-2.85567	0.00981245	0.209596	-2.75781
7928770	CDHR1	-0.622928	6.00904	-2.59271	0.0174521	0.259104	-3.27315
7962827	SNORA2A	-0.622949	3.2254	-2.60811	0.0168813	0.25544	-3.24357
8079079	NKTR	-0.622964	7.62362	-2.15369	0.0437203	0.381091	-4.07756
8107005	CAST	-0.624688	8.75328	-2.36322	0.0284223	0.317969	-3.70361
7906017	POU5F1P4	-0.624706	8.44207	-2.74539	0.0125171	0.229375	-2.97648
7902891	ZNF326	-0.625062	7.03907	-3.17008	0.00483968	0.162035	-2.11766
8151475	TPD52	-0.625233	7.11055	-2.36974	0.0280373	0.315829	-3.69166
8035813	ZNF43	-0.625657	3.57983	-3.73653	0.00131256	0.0893929	-0.922439
8021685	CCDC102B	-0.626536	5.15491	-4.16519	0.000483409	0.055348	-0.00159381
7912808	NBPF8	-0.626635	7.23148	-2.6075	0.0169035	0.255537	-3.24474
8000582	SULT1A2	-0.628296	7.16335	-2.86437	0.00962469	0.207941	-2.74041
8142444	RNA5SP238	-0.629077	4.02309	-3.01146	0.00692789	0.182194	-2.44341
7993872	UQCRC2	-0.629247	8.07007	-2.09955	0.0487414	0.400145	-4.17085
7972257	RNA5SP35	-0.629943	6.6666	-2.5147	0.0206341	0.280216	-3.42168
8056060	BAZ2B	-0.631025	7.42881	-2.18043	0.0414184	0.373413	-4.03097
8089145	ABI3BP	-0.631884	5.44694	-2.81943	0.0106326	0.216096	-2.83003
7974473	FBXO34	-0.631965	7.41122	-2.75118	0.012359	0.228788	-2.96509
7908610	RNU6-570P	-0.632996	3.90991	-2.49615	0.0214674	0.28513	-3.45669
7899160	CD52	-0.633042	7.34313	-2.52169	0.0203282	0.277931	-3.40847
8048980	CAB39	-0.633565	7.34126	-2.32256	0.0309354	0.329988	-3.77769
8119529	UBR2	-0.636634	7.0123	-2.18808	0.04078	0.371282	-4.01757
8012830	TMEM220	-0.637312	5.98449	-4.20243	0.000443209	0.054201	0.078548
7918911	NAP1L4P1	-0.637384	6.56233	-3.25315	0.00400489	0.145605	-1.94512
8052087	RNU6-439P	-0.637453	8.0373	-4.64889	0.00015698	0.0295699	1.03666
8155946	VPS13A	-0.638437	6.96365	-2.55249	0.01903	0.269077	-3.35
8003599	RN7SKP127	-0.639252	4.34038	-2.70813	0.0135817	0.237854	-3.04956
7917503	GBP3	-0.639362	6.63178	-2.08994	0.0496854	0.403184	-4.18726
8001102	IGHV3OR16-8	-0.640846	6.59439	-2.58393	0.0177856	0.261395	-3.28997
7913824	RSRP1	-0.640946	6.32395	-2.95848	0.00780243	0.190642	-2.55098
8011542	ZZEF1	-0.64198	6.42188	-5.94735	8.33726e-06	0.00598819	3.72973
7965112	PAWR	-0.64305	8.43739	-2.4701	0.0226903	0.290537	-3.50562
8037003	RN7SL34P	-0.643375	6.56413	-2.64974	0.015425	0.248466	-3.16322
8100290	RNU5E-3P	-0.644262	3.07985	-2.36799	0.0281401	0.316015	-3.69487
8165694	MT-TQ	-0.645161	12.8631	-2.634	0.0159609	0.251913	-3.19366
8085024	RNU6-858P	-0.64543	4.56462	-2.58375	0.0177924	0.261395	-3.29031
7945774	SLC22A18AS	-0.647244	5.93134	-3.28842	0.00369461	0.141357	-1.87152
7929032	FAS	-0.647552	5.21002	-3.82307	0.00107318	0.0818072	-0.737065
8110914	RN7SKP79	-0.647784	8.89322	-2.38848	0.0269576	0.311846	-3.65724
8034315	ZNF823	-0.647993	5.79653	-2.88998	0.00909184	0.204331	-2.68908
8025964	ZNF439	-0.648871	5.54968	-3.0186	0.00681756	0.181731	-2.42886
7908459	CFH	-0.650367	6.11702	-2.39655	0.0265044	0.308258	-3.64236
7982094	SNORD115-44	-0.651431	3.45501	-3.73662	0.00131229	0.0893929	-0.922249
8124868	CCHCR1	-0.653279	5.86716	-2.62678	0.0162128	0.253023	-3.20761
8083136	ATP1B3	-0.653666	7.59166	-3.16468	0.00489941	0.162248	-2.12883
8165653	ND1	-0.654388	12.9001	-3.04732	0.00639048	0.178983	-2.37022
7909127	MFSD4	-0.654815	6.49237	-3.36759	0.0030812	0.130264	-1.70559
8092978	MUC4	-0.655855	6.78979	-3.40391	0.00283432	0.12495	-1.62917
7913319	EIF4G3	-0.656327	7.11488	-3.74498	0.001287	0.0890733	-0.904345
7908161	C1orf21	-0.657022	8.83527	-2.67744	0.0145228	0.24233	-3.10944
8014349	CCL14	-0.658276	6.79598	-2.95959	0.00778315	0.190431	-2.54875
8134431	RN7SL478P	-0.659641	9.30319	-2.29097	0.0330281	0.339212	-3.83477
8126018	STK38	-0.660874	7.99301	-3.90847	0.000879597	0.0730001	-0.55378
7966299	RN7SL769P	-0.66299	6.69198	-2.20713	0.0392303	0.365622	-3.9841
7930524	VTI1A	-0.664474	6.4833	-2.15421	0.0436747	0.380899	-4.07667
8122600	STXBP5	-0.664811	5.88796	-2.25234	0.0357644	0.351895	-3.90397
7903765	GSTM1	-0.665345	5.28064	-2.20227	0.0396207	0.367034	-3.99266
7981427	CKB	-0.666031	8.11825	-2.66316	0.0149815	0.24584	-3.1372
7984245	SLC51B	-0.667229	7.10344	-2.93907	0.00814885	0.193424	-2.59024
7979811	RNU6-921P	-0.668592	3.27623	-2.12209	0.0465908	0.392581	-4.13219
8079060	VIPR1	-0.671714	6.90721	-4.12016	0.000536934	0.0588279	-0.098512
7908553	PTPRC	-0.673157	5.04401	-3.13013	0.00529923	0.167405	-2.20019
7978932	SOS2	-0.673576	6.7491	-2.79644	0.0111867	0.22079	-2.87568
8156770	GALNT12	-0.674051	6.8442	-3.27664	0.00379555	0.142979	-1.89613
7997593	ATP2C2	-0.67577	7.17992	-2.88116	0.00927218	0.204549	-2.70678
8146986	HNF4G	-0.675954	6.21481	-2.6251	0.016272	0.253233	-3.21086
8000167	SLC7A5P2	-0.676017	8.06227	-2.25901	0.0352775	0.349656	-3.89206
8165703	MT-TS1	-0.676098	13.9988	-3.34725	0.00322851	0.133781	-1.7483
7964907	PTPRR	-0.677189	5.0648	-2.45507	0.0234255	0.293349	-3.53374
8063729	EDN3	-0.678337	6.88658	-5.08236	5.79119e-05	0.0191937	1.95557
8139458	LOC100128364	-0.679591	7.5023	-2.15237	0.0438376	0.381599	-4.07987
8036591	LGALS4	-0.679637	11.6971	-2.42322	0.0250575	0.302534	-3.59303
8004111	RABEP1	-0.679983	6.15071	-2.67372	0.0146409	0.24317	-3.11667
7996331	CA7	-0.680486	6.01472	-4.07218	0.000600501	0.0608067	-0.20176
8048466	RN7SL764P	-0.681042	5.57791	-2.52619	0.0201334	0.276476	-3.39994
7908488	CFHR1	-0.681187	3.53356	-2.37159	0.0279289	0.315829	-3.68827
8173955	SYTL4	-0.682036	6.59428	-3.14698	0.00510036	0.164849	-2.1654
8102468	PRSS12	-0.685491	7.00181	-3.18269	0.00470287	0.15956	-2.09155
7948667	AHNAK	-0.685547	8.30668	-2.54173	0.0194746	0.27213	-3.37047
7915598	BEST4	-0.685689	5.85349	-3.98316	0.000739038	0.0669089	-0.393249
7940079	CTNND1	-0.686924	9.73504	-3.13346	0.00525935	0.166869	-2.19332
8092707	LEPREL1	-0.687358	5.76209	-2.64503	0.0155836	0.249716	-3.17234
8140009	SPDYE9P	-0.687771	7.65457	-2.24742	0.0361278	0.353044	-3.91274
7902166	MIER1	-0.690049	7.43862	-3.17804	0.00475287	0.160688	-2.10118
8097148	KIAA1109	-0.693021	6.25917	-3.12932	0.00530893	0.167405	-2.20185
8170027	DDX26B	-0.695646	4.93939	-3.32728	0.00337989	0.136124	-1.79019
8014633	TBC1D3B	-0.696032	3.62118	-2.55144	0.0190732	0.269264	-3.35201
7903753	GSTM2	-0.700591	5.60125	-2.71145	0.0134835	0.237558	-3.04307
8011193	MIR22HG	-0.702595	7.05297	-4.49467	0.00022448	0.0356889	0.706561
8135277	KMT2E	-0.703186	8.82407	-2.87428	0.00941501	0.206229	-2.72056
7974481	CHMP4BP1	-0.703214	9.45582	-2.16803	0.0424721	0.376506	-4.05263
8165661	COX1	-0.703438	12.9647	-3.98963	0.000727985	0.0666299	-0.379351
8022342	AFG3L2	-0.707611	6.64443	-3.1766	0.00476847	0.160711	-2.10417
8020068	ANKRD12	-0.709903	6.39512	-2.42237	0.0251021	0.302679	-3.5946
7933010	PARD3	-0.717381	6.80695	-3.32106	0.00342848	0.136856	-1.80323
7903026	RNU6-210P	-0.717417	3.9832	-2.38355	0.0272375	0.312856	-3.6663
8134613	ZNF789	-0.71787	6.80693	-4.77826	0.00011641	0.026875	1.31245
8081645	C3orf52	-0.717889	5.74807	-5.00315	6.94145e-05	0.0207736	1.78884
8089701	ZBTB20	-0.718108	6.29713	-2.99913	0.00712261	0.183845	-2.46851
7923231	RNU6-704P	-0.718229	3.12073	-2.28578	0.0333847	0.3406	-3.84412
8018922	CYTH1	-0.720267	7.18724	-3.12614	0.00534736	0.167626	-2.20841
8165674	ND3	-0.720484	12.3645	-3.21322	0.00438696	0.154288	-2.02821
7941501	BANF1	-0.720617	11.7492	-3.5202	0.00216751	0.111554	-1.38336
8066343	RNU6-1018P	-0.72107	4.59601	-2.42268	0.0250858	0.302679	-3.59402
7928766	C10orf99	-0.721606	7.59129	-2.68209	0.0143764	0.241491	-3.10039
8101780	HPGDS	-0.721844	3.85607	-2.57079	0.0182962	0.264114	-3.31511
8165700	MT-TC	-0.721901	12.7328	-3.13842	0.00520047	0.166091	-2.18308
8139264	POLR2J3	-0.722094	8.22071	-2.49973	0.021304	0.284331	-3.44994
8155167	HRCT1	-0.722947	6.79555	-4.08262	0.000586051	0.0601688	-0.179286
8047854	CCNYL1	-0.723559	7.11067	-2.88254	0.00924374	0.204549	-2.70401
7996345	CES2	-0.724896	7.2883	-4.64802	0.000157297	0.0295699	1.0348
8068833	PDE9A	-0.725867	6.73815	-3.65349	0.00159177	0.0968883	-1.09983
8117045	RBM24	-0.727722	4.42395	-3.61697	0.00173247	0.101099	-1.17767
8093086	PCYT1A	-0.729372	7.03741	-2.36807	0.0281352	0.316015	-3.69472
8024566	GNA11	-0.729805	6.64811	-3.86424	0.00097508	0.0768672	-0.648753
7948656	FTH1	-0.730064	10.6028	-3.02749	0.00668238	0.180687	-2.41072
8113039	MEF2C	-0.731514	6.42195	-3.91802	0.000860244	0.0724061	-0.533273
8096004	BMP2K	-0.731618	6.63585	-4.70387	0.000138233	0.0285359	1.15399
8017711	GNA13	-0.732472	6.65344	-2.51881	0.0204537	0.279099	-3.41391
8085797	THRB	-0.73465	5.70795	-3.21273	0.00439188	0.154293	-2.02923
7936419	CCDC186	-0.735985	8.20143	-2.2097	0.0390253	0.364865	-3.97957
8084589	MAP3K13	-0.736242	5.70771	-2.86715	0.0095654	0.207492	-2.73484
8139935	TYW1B	-0.736835	6.72221	-3.84901	0.00101028	0.0788726	-0.681428
7945475	CDHR5	-0.738282	7.56617	-3.96314	0.000774351	0.0687577	-0.436292
8126729	CLIC5	-0.738667	6.4083	-3.41016	0.00279387	0.124801	-1.61601
7952022	AMICA1	-0.742361	5.03985	-4.32781	0.00033092	0.045708	0.34827
8151540	FTH1P11	-0.743555	6.39835	-3.15181	0.00504484	0.163381	-2.15544
8044236	GCC2	-0.746098	8.37035	-2.43885	0.0242435	0.297674	-3.56397
8148057	RN7SL396P	-0.747741	12.0149	-2.49159	0.0216768	0.285882	-3.46527
7988970	FAM214A	-0.750659	6.66241	-2.6626	0.0149998	0.245894	-3.13829
7962327	SLC2A13	-0.752932	6.49309	-5.27586	3.72879e-05	0.0156517	2.36022
8124967	BAG6	-0.75502	6.71861	-2.177	0.0417071	0.374298	-4.03696
7947199	LGR4	-0.75646	6.79842	-2.53315	0.0198361	0.274703	-3.38677
8026468	CYP4F12	-0.756788	6.37861	-2.60655	0.0169384	0.255945	-3.24658
8004867	NDEL1	-0.757058	8.09547	-3.70267	0.00142001	0.0922226	-0.994833
7905406	CGN	-0.760321	7.42745	-3.03235	0.00660975	0.180687	-2.40081
8130732	MPC1	-0.760544	7.18219	-2.40481	0.026048	0.306594	-3.6271
8062728	SGK2	-0.760563	6.30488	-4.87357	9.34613e-05	0.0241661	1.51486
7961151	KLRC4-KLRK1	-0.763235	4.65411	-2.57677	0.018062	0.263238	-3.30367
8007228	ATP6V0A1	-0.763636	5.75774	-3.02218	0.00676279	0.181244	-2.42155
8054467	SEPT10	-0.763804	6.85007	-2.52081	0.0203664	0.278218	-3.41013
8101874	ADH1A	-0.764053	5.97674	-2.98442	0.00736164	0.185726	-2.49839
8069511	ANKRD20A11P	-0.7644	7.16879	-3.02806	0.00667386	0.180687	-2.40956
8042942	HK2	-0.766971	8.18646	-3.03507	0.00656941	0.180577	-2.39526
8179861	SLC44A4	-0.767867	8.59922	-2.25739	0.0353951	0.350277	-3.89496
8164304	ST6GALNAC6	-0.767913	9.06737	-3.08589	0.00585746	0.173052	-2.29119
7990620	TSPAN3	-0.770752	8.56735	-3.02818	0.00667204	0.180687	-2.40931
7966003	APPL2	-0.771727	7.05894	-3.36708	0.00308483	0.130264	-1.70667
8005064	ARHGAP44	-0.772078	5.8663	-5.57273	1.91122e-05	0.010611	2.97283
8114010	IRF1	-0.773617	6.71541	-3.82439	0.00106989	0.0817492	-0.734236
7903162	TMEM56	-0.774353	5.76342	-2.18432	0.0410928	0.372529	-4.02416
8002891	CHST5	-0.774451	6.74468	-3.13442	0.00524788	0.166869	-2.19133
7991587	VIMP	-0.779569	7.37957	-3.09968	0.00567762	0.171203	-2.26287
8106403	F2RL1	-0.781059	7.1278	-4.86466	9.53969e-05	0.0244708	1.49597
7902822	PKN2	-0.781871	8.03162	-2.46352	0.0230098	0.291483	-3.51795
7904361	FAM46C	-0.78205	7.35781	-2.36909	0.0280755	0.315829	-3.69286
8046726	SSFA2	-0.785989	8.38219	-2.1006	0.0486395	0.399715	-4.16906
8084630	LOC344887	-0.788069	4.88627	-3.36561	0.00309528	0.130264	-1.70976
7935144	RNU6-657P	-0.788649	2.72394	-2.09584	0.0491043	0.401507	-4.1772
8006655	DHRS11	-0.79307	6.42895	-4.17701	0.000470267	0.0549863	0.0238469
7944023	NXPE2	-0.794168	5.92373	-3.7696	0.0012154	0.0868784	-0.851656
7988426	SLC30A4	-0.794216	6.80787	-3.53798	0.00208022	0.109662	-1.34564
7983256	CKMT1B	-0.794488	9.14036	-3.27134	0.00384183	0.143385	-1.90719
8053713	LOC102724453	-0.798555	7.64296	-2.36971	0.028039	0.315829	-3.69172
7919055	HMGCS2	-0.801564	6.21603	-2.78926	0.0113652	0.222898	-2.8899
8058512	PLEKHM3	-0.801848	6.13387	-2.66035	0.0150732	0.246321	-3.14264
8081710	SIDT1	-0.802328	5.83128	-3.61897	0.00172449	0.101099	-1.17343
8098084	ETFDH	-0.80337	5.36801	-3.10136	0.00565612	0.171203	-2.25942
7949931	SUV420H1	-0.803962	7.1648	-2.1455	0.0444489	0.384127	-4.09178
7899774	HDAC1	-0.805899	7.16316	-2.4975	0.0214057	0.284714	-3.45415
7917283	MCOLN2	-0.80731	5.56445	-3.19307	0.00459302	0.157591	-2.07003
8078187	PLCL2	-0.807335	5.82355	-4.87934	9.22282e-05	0.0240396	1.52709
7960771	CD163L1	-0.810518	6.38549	-4.10818	0.000552143	0.0591696	-0.124289
8145532	EPHX2	-0.810559	5.5339	-4.48194	0.000231213	0.0359521	0.679278
7930537	TCF7L2	-0.810832	8.76529	-2.75586	0.0122325	0.227982	-2.95587
7919751	MCL1	-0.812236	7.84348	-2.44018	0.0241756	0.29699	-3.5615
7903404	RNPC3	-0.813443	8.22162	-2.40166	0.0262213	0.306932	-3.63293
8132911	RNU6-389P	-0.813474	6.3181	-2.83825	0.0101989	0.212278	-2.79257
7991835	LOC100134368	-0.814137	4.39863	-2.3178	0.0312431	0.330651	-3.78633
8008493	LUC7L3	-0.815949	8.17297	-2.24048	0.0366454	0.354448	-3.92508
8125289	TNXB	-0.816313	9.5313	-4.10771	0.000552752	0.0591696	-0.125305
8005765	WSB1	-0.817215	7.22982	-2.24947	0.0359762	0.352573	-3.90909
8124134	TPMT	-0.819025	6.40849	-2.64184	0.0156917	0.250417	-3.1785
8067839	FGF7P2	-0.826508	5.2829	-3.51158	0.00221112	0.112366	-1.40163
7909946	FAM177B	-0.827176	5.58199	-3.03718	0.0065382	0.180001	-2.39094
7997491	HSD17B2	-0.831353	6.28547	-2.46609	0.0228847	0.290537	-3.51314
7963187	LIMA1	-0.832022	8.91055	-3.4001	0.00285928	0.125393	-1.63719
8173444	IL2RG	-0.832956	7.54129	-2.3223	0.0309524	0.33006	-3.77817
7954613	CCDC91	-0.833869	6.91029	-2.45302	0.0235274	0.293602	-3.53756
8161270	ANKRD18A	-0.834156	4.95307	-4.1626	0.000486335	0.055348	-0.00716362
7989023	RAB27A	-0.836213	5.80567	-3.54706	0.00203699	0.108822	-1.32637
8051275	CAPN13	-0.836886	5.70606	-4.36932	0.000300439	0.0427399	0.437485
7967304	RSRC2	-0.837927	8.57471	-2.71344	0.0134248	0.237523	-3.03917
8042503	MXD1	-0.841089	7.11098	-2.93325	0.00825548	0.193914	-2.60199
7986350	ARRDC4	-0.846141	6.03822	-3.28882	0.00369119	0.141357	-1.87067
8150036	KIF13B	-0.850229	7.39295	-3.72322	0.0013538	0.0906252	-0.950904
8136979	CTAGE9	-0.855249	7.61572	-2.57481	0.0181387	0.263962	-3.30743
7964745	TMBIM4	-0.856116	7.73705	-3.01585	0.00685976	0.182031	-2.43445
8018935	RNU6-638P	-0.856481	3.53338	-3.09909	0.00568521	0.171203	-2.26408
8128394	PNISR	-0.859169	7.71213	-3.09366	0.00575544	0.172083	-2.27523
8098287	RNU6-853P	-0.859365	3.5835	-2.58041	0.017921	0.262449	-3.2967
8035842	ZNF91	-0.861012	6.95777	-4.26622	0.000381975	0.0505102	0.215806
8096116	AGPAT9	-0.86237	4.71208	-3.53035	0.00211723	0.110373	-1.36183
8090823	SLCO2A1	-0.864443	6.68146	-3.84077	0.00102985	0.080014	-0.699104
7974483	KTN1	-0.864791	8.71825	-2.60537	0.0169816	0.256032	-3.24885
8096955	LARP7	-0.870446	6.98904	-2.34221	0.0296965	0.324739	-3.74198
8105681	ERBB2IP	-0.872522	7.95118	-2.1294	0.0459125	0.390202	-4.11961
8062041	ACSS2	-0.877332	7.18037	-5.68152	1.49956e-05	0.00950339	3.19457
8155898	PCSK5	-0.878688	6.09299	-5.43271	2.61652e-05	0.0121433	2.6852
8165656	MT-TM	-0.879146	9.07986	-3.74025	0.00130124	0.0893929	-0.914471
8005458	LGALS9C	-0.8804	6.569	-3.12241	0.0053928	0.167626	-2.2161
7909967	CAPN2	-0.880445	8.24249	-2.3098	0.031766	0.333114	-3.80081
8139033	AOAH	-0.880871	5.56522	-3.1616	0.00493382	0.162315	-2.1352
7924342	SLC30A10	-0.881353	5.26503	-4.68284	0.000145121	0.0289534	1.10913
8111136	FAM134B	-0.884008	6.44329	-4.49452	0.000224557	0.0356889	0.706244
8021496	KIAA1468	-0.884911	7.01634	-3.54439	0.00204961	0.108891	-1.33204
8068633	B3GALT5	-0.887296	5.66136	-3.48977	0.00232536	0.11492	-1.44783
8014650	NPEPPS	-0.888248	7.56717	-2.29435	0.032798	0.337833	-3.82868
8020814	RNF138	-0.890265	6.33052	-3.81518	0.00109308	0.0828666	-0.753987
7948982	HRASLS2	-0.892944	5.137	-4.42483	0.000264041	0.0396293	0.556712
7910385	FTH1P2	-0.89559	8.15294	-2.66638	0.0148769	0.245613	-3.13094
8129677	SGK1	-0.895689	5.83003	-4.00184	0.000707541	0.0657139	-0.35308
8165648	MT-TV	-0.896157	11.4461	-3.31436	0.00348148	0.137193	-1.81725
8148220	FER1L6	-0.896723	6.21807	-4.12703	0.000528394	0.0582875	-0.0837161
8047062	C2orf88	-0.898252	6.221	-3.24108	0.00411683	0.14768	-1.97027
8088700	TMF1	-0.899576	8.08602	-2.41005	0.0257626	0.305884	-3.61743
8151512	PAG1	-0.900036	6.42792	-5.38482	2.91459e-05	0.0130837	2.58629
8048995	ITM2C	-0.900391	8.84194	-3.01659	0.00684838	0.181879	-2.43295
8165707	MT-TE	-0.901346	12.3052	-3.83539	0.00104285	0.0806361	-0.710656
7983360	B2M	-0.902029	10.0341	-2.46955	0.0227172	0.290537	-3.50666
8107194	C5orf30	-0.902083	5.63917	-4.8106	0.000108045	0.0258676	1.38121
8101086	NAAA	-0.902089	5.40981	-3.05885	0.00622634	0.177328	-2.34662
8044499	SLC20A1	-0.905264	6.6419	-2.45893	0.0232349	0.292293	-3.52653
7961546	EPS8	-0.907983	8.67199	-2.18408	0.0411129	0.372529	-4.02458
7974461	LGALS3	-0.909999	8.62729	-3.41631	0.00275455	0.124801	-1.60303
8094988	CWH43	-0.911177	5.2054	-3.64901	0.0016084	0.0971853	-1.10939
8083260	CPA3	-0.914063	4.70966	-3.40808	0.00280725	0.124801	-1.62039
8012126	CLDN7	-0.914143	8.27785	-3.93833	0.000820467	0.0710947	-0.489629
8070467	TMPRSS2	-0.915687	6.97154	-4.11515	0.000543238	0.0589195	-0.109285
8081055	CHMP2B	-0.917697	7.52103	-2.35263	0.029058	0.321931	-3.72297
8135015	MUC3A	-0.917929	7.93832	-3.13083	0.00529077	0.167405	-2.19874
8094776	RNU6-1195P	-0.925413	7.6616	-2.49585	0.0214811	0.28513	-3.45726
7919438	NBPF9	-0.925629	9.02554	-3.33964	0.00328543	0.134928	-1.76428
8059565	PID1	-0.925909	5.88899	-3.99136	0.000725054	0.0666299	-0.37563
8179617	TRIM31	-0.926999	6.98106	-2.58917	0.0175859	0.259897	-3.27993
8008113	CALCOCO2	-0.929177	7.42547	-2.81387	0.0107642	0.216901	-2.84109
8089394	RETNLB	-0.929657	6.49181	-3.00728	0.00699335	0.182431	-2.45192
7943715	ZC3H12C	-0.931391	5.03313	-3.02469	0.00672473	0.181077	-2.41644
8089596	WDR52	-0.932821	7.19718	-2.42228	0.0251069	0.302679	-3.59476
7976810	SNORD113-3	-0.934611	4.09901	-2.91631	0.00857366	0.197941	-2.63614
8112014	RNU6-1125P	-0.934738	3.76475	-2.12514	0.0463068	0.391755	-4.12695
8138640	CYCS	-0.936076	9.12957	-2.38718	0.0270308	0.311847	-3.65962
7959312	TMEM120B	-0.937871	6.52491	-2.82354	0.0105365	0.216085	-2.82187
8120102	CD2AP	-0.939089	9.32191	-3.1404	0.0051772	0.166024	-2.179
7952426	VSIG2	-0.948359	7.84475	-4.29153	0.000360106	0.0484958	0.270237
8036787	FCGBP	-0.950119	7.11134	-3.12493	0.00536206	0.167626	-2.2109
8151549	IMPA1	-0.950314	6.57054	-3.73523	0.00131651	0.0893929	-0.925207
7984704	NEO1	-0.950521	7.61975	-3.43475	0.00264003	0.123287	-1.56415
7908841	PPP1R12B	-0.953191	6.58742	-4.26762	0.000380728	0.0505102	0.218827
8165698	MT-TN	-0.954058	11.6432	-2.49346	0.0215907	0.285367	-3.46176
8084206	B3GNT5	-0.957294	6.95825	-3.01982	0.00679881	0.181731	-2.42637
7985662	PDE8A	-0.96247	6.41444	-3.30596	0.00354916	0.138604	-1.83484
8112980	EDIL3	-0.964495	5.20633	-2.66143	0.015038	0.246196	-3.14055
7941272	MALAT1	-0.977122	12.7371	-5.25055	3.94904e-05	0.0158482	2.30752
8140984	HEPACAM2	-0.977489	4.90091	-3.18252	0.0047047	0.15956	-2.09191
7978558	EAPP	-0.980599	6.6797	-2.22523	0.037807	0.359324	-3.95212
8166925	MAOA	-0.982601	6.35786	-2.99304	0.0072206	0.184634	-2.48088
8099633	PPARGC1A	-0.982772	7.09756	-4.49318	0.000225257	0.0356889	0.703371
8042283	LGALSL	-0.983823	7.64366	-2.60419	0.017025	0.256175	-3.25111
8091141	XRN1	-0.987987	7.35036	-2.52671	0.0201113	0.276476	-3.39897
8143341	KDM7A	-0.988042	7.07989	-3.47023	0.00243264	0.118178	-1.48918
7919800	CTSS	-0.988199	7.78176	-3.79512	0.00114533	0.0843241	-0.796988
7916808	SLC35D1	-0.991093	6.29786	-3.89515	0.000907338	0.0737161	-0.5824
7919314	FMO5	-0.992002	5.7847	-3.33245	0.00334008	0.135946	-1.77936
8091658	CCNL1	-0.99289	8.17615	-3.56524	0.00195306	0.106456	-1.28775
8100734	UGT2B17	-0.99381	4.53116	-2.83941	0.0101727	0.212278	-2.79026
8086125	TRANK1	-0.99383	6.219	-3.78608	0.00116969	0.0851478	-0.816367
8012839	RNU6-1065P	-0.994498	6.86486	-2.96745	0.00764722	0.18882	-2.53282
7904726	TXNIP	-1.00138	10.0295	-2.17325	0.0420254	0.37543	-4.04351
8101881	ADH1B	-1.00221	5.03643	-3.98531	0.000735355	0.0667624	-0.388641
8054479	MALL	-1.00368	8.99573	-5.12125	5.29935e-05	0.0182213	2.03721
8067125	BCAS1	-1.00461	7.78493	-3.57506	0.00190913	0.105925	-1.26686
8053801	ANKRD36	-1.00632	7.73387	-2.58457	0.0177611	0.261395	-3.28874
7921344	ELL2P1	-1.00772	5.74417	-3.26602	0.00388886	0.14464	-1.9183
8116537	BTNL8	-1.01052	6.31149	-3.58203	0.00187859	0.105385	-1.25205
8020508	RIOK3	-1.01877	7.37686	-3.45724	0.00250665	0.12006	-1.51665
7915184	RHBDL2	-1.02214	5.73996	-3.45018	0.00254781	0.120737	-1.53157
7988753	SPPL2A	-1.02288	7.5481	-2.56996	0.0183288	0.264466	-3.31668
8112728	RAP1B	-1.02314	7.42469	-2.09169	0.0495128	0.402735	-4.18429
8092541	LIPH	-1.02565	6.7305	-2.83042	0.0103773	0.214539	-2.80817
7964834	CPM	-1.02714	5.19817	-5.56674	1.93697e-05	0.010611	2.96058
8027748	FXYD3	-1.02808	10.2327	-4.54512	0.000199665	0.0334372	0.814691
7981718	EPC1	-1.03155	4.53109	-3.26136	0.00393045	0.144726	-1.928
8120431	PTP4A1	-1.03375	9.50715	-3.27885	0.00377642	0.142613	-1.89152
8007794	ARL17B	-1.03637	4.79633	-2.51183	0.0207611	0.280878	-3.42711
7983763	MAPK6	-1.04022	7.28587	-2.67525	0.0145922	0.2431	-3.11369
8019877	SMCHD1	-1.04091	8.0159	-3.45398	0.00252558	0.120235	-1.52354
8022711	DSC2	-1.0469	9.0788	-3.57265	0.00191983	0.10607	-1.27199
8053690	IGKC	-1.0525	6.97729	-4.08827	0.000578387	0.0597879	-0.167139
7989501	CA12	-1.06112	7.07112	-3.99649	0.000716432	0.0661759	-0.364598
8100026	ATP8A1	-1.06491	6.00339	-4.84644	9.94824e-05	0.0250361	1.45732
7981142	CLMN	-1.06792	7.32818	-6.65106	1.83821e-06	0.00211907	5.09654
7903281	SLC35A3	-1.06934	7.24321	-2.85428	0.00984277	0.20961	-2.76058
7898570	RN7SL277P	-1.07042	7.26583	-3.19544	0.00456834	0.157046	-2.06512
8089026	STX19	-1.07142	6.4267	-2.55221	0.0190418	0.269077	-3.35055
8078569	GOLGA4	-1.07351	6.89958	-4.16548	0.000483078	0.055348	-0.000960732
8157941	ZBTB34	-1.07379	6.89398	-2.40014	0.0263053	0.307047	-3.63574
7954382	PYROXD1	-1.07565	6.85114	-2.7178	0.0132975	0.236408	-3.03064
7916969	ZRANB2	-1.07834	9.12801	-3.28071	0.0037604	0.142318	-1.88764
7933750	SLC16A9	-1.08024	6.13253	-5.12458	5.25926e-05	0.0182213	2.04419
7982597	THBS1	-1.09065	7.32178	-2.80228	0.0110434	0.219416	-2.8641
7970381	LOC102725104	-1.09178	6.1401	-3.15408	0.00501887	0.162866	-2.15075
8021365	LOC100505549	-1.09489	7.22872	-3.07027	0.00606796	0.175423	-2.32324
7984001	GCNT3	-1.09858	8.17007	-3.15591	0.00499805	0.16276	-2.14697
7954293	PDE3A	-1.10087	6.32677	-3.42062	0.00272737	0.12466	-1.59395
8155770	SMC5	-1.10258	7.35021	-2.67932	0.0144636	0.242104	-3.10578
8101675	ABCG2	-1.10774	6.20185	-3.45574	0.00251532	0.120085	-1.51981
7983527	SEMA6D	-1.11168	6.01786	-5.49516	2.27389e-05	0.0117233	2.81378
8121768	PKIB	-1.11344	5.36374	-8.32118	6.60826e-08	0.000164297	8.02486
7970793	SLC46A3	-1.11384	6.40192	-3.13053	0.00529437	0.167405	-2.19935
8092169	TNFSF10	-1.1152	6.81164	-2.44861	0.0237485	0.294936	-3.5458
7933331	AGAP7P	-1.11606	9.49907	-2.44355	0.0240041	0.296225	-3.55523
8014115	MYO1D	-1.11628	7.50875	-4.03017	0.000662308	0.0638999	-0.292142
7995787	MT1M	-1.11703	5.88468	-3.66998	0.00153201	0.0951825	-1.06465
7917954	FRRS1	-1.1174	5.74949	-3.68608	0.0014758	0.0936198	-1.03027
7994252	AQP8	-1.12772	6.9962	-4.98462	7.24246e-05	0.0210881	1.74975
7907439	PRDX6	-1.1364	9.0827	-2.86085	0.00970018	0.208671	-2.74744
8086150	LRRFIP2	-1.14166	6.80828	-4.58103	0.000183712	0.0312513	0.89155
8070411	C21orf88	-1.14225	5.79316	-4.58703	0.000181173	0.0311582	0.904393
8030187	CGB	-1.14499	8.27446	-2.96959	0.00761071	0.188567	-2.52849
7974619	LINC00216	-1.15249	6.1412	-3.60354	0.00178725	0.101812	-1.20627
8098163	RNU6-668P	-1.15339	6.52095	-3.1352	0.00523865	0.166869	-2.18973
8022488	ABHD3	-1.15644	6.67274	-4.89113	8.97622e-05	0.0240396	1.55207
7959014	RNU6-1188P	-1.15865	5.86779	-2.37233	0.0278858	0.315829	-3.68692
8124262	TDP2	-1.16096	7.28437	-2.77193	0.0118076	0.226086	-2.92417
8155673	PIP5K1B	-1.162	5.78311	-5.02666	6.57764e-05	0.0202472	1.83839
7986293	MCTP2	-1.16683	7.31578	-3.84995	0.00100809	0.0788726	-0.679425
7913593	TCEA3	-1.16873	7.98566	-2.96833	0.00763224	0.188595	-2.53104
7962250	CPNE8	-1.17703	5.78314	-7.56916	2.82042e-07	0.00053428	6.76228
7981740	IGHV3-74	-1.17724	5.96417	-2.50016	0.0212848	0.284331	-3.44914
7908861	OCR1	-1.18217	6.83774	-2.3145	0.0314577	0.331458	-3.79231
8124307	CMAHP	-1.18342	5.34321	-3.25682	0.00397149	0.145042	-1.93748
8044080	SLC9A2	-1.18776	7.11629	-5.24495	3.99946e-05	0.0158482	2.29587
8022320	NPIPB9	-1.18869	9.19435	-4.42677	0.000262853	0.0396293	0.560877
8110620	BTNL3	-1.19119	6.04968	-3.26477	0.00389999	0.14472	-1.9209
8095751	PARM1	-1.19135	7.3406	-3.65229	0.00159621	0.096976	-1.10239
7991335	ANPEP	-1.19569	7.1557	-2.32867	0.0305449	0.328205	-3.7666
8106354	IQGAP2	-1.19711	6.10089	-3.37371	0.00303817	0.129718	-1.69273
7903119	ABCD3	-1.19908	7.7512	-2.34937	0.0292559	0.322674	-3.72891
7902594	PRKACB	-1.20869	6.48944	-3.35519	0.00317025	0.132622	-1.73165
8100760	UGT2A3	-1.2091	4.12127	-4.75366	0.000123212	0.0274645	1.26008
8021376	NEDD4L	-1.21009	6.57749	-3.57526	0.00190825	0.105925	-1.26644
8008900	CA4	-1.2109	6.74606	-5.14523	5.01738e-05	0.0178205	2.08749
8056250	GCG	-1.21955	5.13259	-4.2387	0.000407272	0.0522359	0.156607
8140828	SRI	-1.22142	9.87274	-4.58688	0.000181236	0.0311582	0.904069
7919984	SELENBP1	-1.22825	8.14379	-5.44748	2.531e-05	0.0121433	2.71565
8021183	SCARNA17	-1.2357	10.7943	-2.11624	0.0471405	0.395132	-4.14225
8083743	ARL14	-1.23971	6.48065	-4.37373	0.000297372	0.0427399	0.44696
8018038	ABCA5	-1.24552	5.65713	-3.86593	0.000971246	0.0767836	-0.645123
8101648	HSD17B11	-1.25047	7.20672	-2.83914	0.0101788	0.212278	-2.7908
7961455	GUCY2C	-1.27321	6.14511	-4.8427	0.000100344	0.0250361	1.44937
7928944	PAPSS2	-1.27419	7.57093	-3.71977	0.0013647	0.0906631	-0.958282
8049544	LRRFIP1	-1.27619	5.69496	-2.71586	0.0133539	0.23702	-3.03443
7911341	MT-TY	-1.28787	8.95666	-2.21844	0.0383352	0.361339	-3.96413
8000156	SMG1	-1.28811	9.85273	-2.68064	0.014422	0.24177	-3.10321
7951385	CASP5	-1.28862	5.03068	-2.93572	0.00821005	0.193882	-2.597
8155602	ANKRD20A3	-1.2994	5.10884	-3.61275	0.00174952	0.101337	-1.18667
7946946	TPH1	-1.30627	4.65484	-4.72629	0.000131253	0.0282814	1.20178
8046078	B3GALT1	-1.3065	5.41688	-2.80641	0.0109431	0.218649	-2.8559
7989311	RNA5SP396	-1.30803	5.10067	-2.30348	0.0321843	0.334586	-3.81222
8091546	TMEM14E	-1.31186	5.71533	-5.19476	4.48245e-05	0.0168462	2.19112
7900531	GUCA2B	-1.32262	8.07042	-5.6222	1.71133e-05	0.0101923	3.07385
8046124	DHRS9	-1.32592	6.45983	-4.62987	0.00016405	0.0299564	0.996008
8151795	CDH17	-1.33939	10.3378	-2.69484	0.0139819	0.239748	-3.07552
8084904	SDHAP1	-1.3483	9.40865	-3.99638	0.00071661	0.0661759	-0.364827
8053737	ANKRD20A8P	-1.35055	3.28047	-5.80163	1.14902e-05	0.00757909	3.43758
7980080	ENTPD5	-1.35637	6.68996	-5.22268	4.2069e-05	0.0163821	2.24942
7965359	ATP2B1	-1.35929	8.08495	-3.87153	0.000958665	0.0765062	-0.63311
8039010	ZNF813	-1.35961	8.92369	-2.56476	0.018535	0.26531	-3.32662
8029086	CEACAM5	-1.35984	11.6735	-2.45926	0.0232183	0.292293	-3.5259
8054054	ANKRD36B	-1.36112	7.79733	-4.04273	0.000643193	0.0631873	-0.265125
8086451	HIGD1A	-1.36553	8.74052	-3.28575	0.00371726	0.141514	-1.8771
7994123	CHP2	-1.3662	6.45594	-5.05761	6.12803e-05	0.0196103	1.90355
8091811	SI	-1.36643	4.80517	-4.59148	0.000179312	0.0311582	0.91392
8151341	TRPA1	-1.37124	4.70084	-4.24828	0.000398288	0.051595	0.1772
8120088	MEP1A	-1.37172	6.14264	-4.01739	0.000682345	0.0646747	-0.319634
8046099	NOSTRIN	-1.37291	6.95397	-3.09485	0.00573998	0.171981	-2.27279
8002333	SMG1P1	-1.37307	8.87126	-3.49826	0.00228024	0.114028	-1.42986
8054135	MGAT4A	-1.37594	6.62183	-3.20103	0.00451056	0.156423	-2.05353
8111932	CCL28	-1.37703	6.28888	-3.40672	0.00281605	0.124801	-1.62325
8100798	SULT1B1	-1.37948	6.00786	-3.33048	0.00335519	0.135946	-1.78349
8146115	C8orf4	-1.38169	7.51696	-2.15765	0.0433722	0.37995	-4.07068
7917645	RNA28S5	-1.40799	12.093	-3.38105	0.00298731	0.128587	-1.67728
7916785	INSL5	-1.4086	5.35449	-3.98714	0.000732221	0.0666651	-0.384702
7937560	MUC2	-1.41854	8.29087	-4.37896	0.000293774	0.0427399	0.458198
8145317	ADAMDEC1	-1.42175	6.0219	-2.98031	0.00742996	0.185726	-2.50674
8097468	RNU6-531P	-1.43741	7.5234	-2.19313	0.0403638	0.369646	-4.00871
8001104	IGHV3OR16-7	-1.44792	7.97787	-4.83582	0.000101946	0.0250361	1.43477
8154779	SPINK4	-1.45595	7.17389	-2.26756	0.0346624	0.34685	-3.87678
8058091	SATB2	-1.45872	8.71028	-5.14708	4.99627e-05	0.0178205	2.09137
8043436	IGKV2D-26	-1.46029	5.09798	-3.17599	0.00477507	0.160766	-2.10543
7926445	TMEM236	-1.46826	5.94396	-4.48166	0.000231368	0.0359521	0.678661
7964316	MYO1A	-1.47695	7.82572	-6.75891	1.46628e-06	0.00175524	5.29927
8155591	LOC102725070	-1.4906	6.76688	-3.04887	0.00636821	0.178824	-2.36706
8097586	GAB1	-1.50604	6.84739	-4.67725	0.00014701	0.0291505	1.09719
8042270	UGP2	-1.5111	7.68488	-3.75276	0.00126395	0.0890024	-0.887709
8063590	PCK1	-1.51132	7.25328	-7.47346	3.41092e-07	0.000580234	6.59503
8083146	PLS1	-1.51741	8.10454	-4.29219	0.000359552	0.0484958	0.271659
8105504	FAM133B	-1.52686	10.5099	-7.54215	2.97548e-07	0.00053428	6.71524
8002322	PDXDC2P	-1.52906	6.49136	-3.77908	0.00118888	0.0861562	-0.831344
8075956	LGALS2	-1.55125	6.54648	-3.04252	0.00646005	0.179773	-2.38004
8129390	RNA5SP217	-1.55998	6.13303	-3.27074	0.00384709	0.143416	-1.90844
7997164	RNU6-208P	-1.56414	5.87963	-2.42878	0.0247651	0.300124	-3.5827
8013272	CCDC144A	-1.56593	5.16903	-3.93451	0.000827797	0.0713473	-0.497829
8117304	SLC17A4	-1.56613	6.3325	-4.70338	0.000138387	0.0285359	1.15296
8047606	NBEAL1	-1.57565	6.6459	-3.85464	0.000997138	0.0782245	-0.669364
8165692	MT-TT	-1.58101	6.19644	-2.28444	0.0334766	0.340941	-3.84651
8035779	ZNF626	-1.58273	9.19261	-3.15005	0.00506494	0.163868	-2.15906
8090180	MUC13	-1.58641	9.4751	-3.63465	0.00166291	0.0995311	-1.14002
7955719	HIGD1AP1	-1.60447	8.52929	-3.34361	0.00325562	0.134387	-1.75595
8023497	ATP8B1	-1.60667	7.66117	-6.20853	4.72203e-06	0.00367217	4.24575
8121794	SMPDL3A	-1.61096	6.69755	-4.61752	0.000168812	0.0304814	0.969607
8161774	TRPM6	-1.64258	6.11803	-5.19529	4.47705e-05	0.0168462	2.19223
8099897	UGDH	-1.64478	8.9089	-3.1792	0.00474029	0.16043	-2.09877
8165667	MT-TK	-1.64963	8.97881	-3.7688	0.00121766	0.0868784	-0.853365
8123951	ADTRP	-1.68277	6.24562	-4.48639	0.000228839	0.0359325	0.688805
8081488	HHLA2	-1.68548	6.11562	-5.49086	2.29591e-05	0.0117233	2.80496
8113666	SEMA6A	-1.68969	6.05025	-6.27751	4.06954e-06	0.00337261	4.38034
8163002	KLF4	-1.69126	7.51924	-10.1475	2.62907e-09	1.21392e-05	10.7257
8140967	SAMD9	-1.69323	6.54253	-2.4103	0.0257491	0.305884	-3.61697
8136095	AHCYL2	-1.70539	8.27593	-5.8629	1.00375e-05	0.00675877	3.56078
7929388	PLCE1	-1.70947	7.23435	-8.84101	2.53086e-08	8.18e-05	8.84492
8140782	ABCB1	-1.72428	6.7331	-4.69816	0.00014007	0.0285359	1.14181
7950810	SYTL2	-1.7514	6.67761	-5.5771	1.89265e-05	0.010611	2.98176
7930454	PDCD4	-1.77104	8.93156	-5.35869	3.09167e-05	0.0135035	2.53219
7922029	GPA33	-1.77491	7.4225	-4.85557	9.74137e-05	0.0247914	1.47668
7981724	IGHV3-43	-1.80112	3.78978	-4.10661	0.000554165	0.0591696	-0.127662
8091778	SCARNA7	-1.80761	10.3621	-2.89302	0.00903049	0.203539	-2.68297
8100746	UGT2B15	-1.81481	5.70478	-2.90067	0.00887797	0.201118	-2.66761
8140239	PMS2P5	-1.82906	7.84197	-2.94378	0.00806337	0.192843	-2.58072
8104621	GUSBP2	-1.84457	8.57572	-3.06766	0.00610379	0.175527	-2.32858
8148964	LOC728323	-1.86218	7.46028	-2.73277	0.0128685	0.231453	-3.00128
8037205	CEACAM1	-1.90568	8.63941	-6.63501	1.90134e-06	0.00211907	5.06623
8097098	USP53	-1.93139	8.03501	-5.08021	5.81969e-05	0.0191937	1.95106
8136336	AKR1B10	-1.9676	5.04653	-3.72894	0.00133592	0.0903313	-0.938674
8100292	FRYL	-1.98462	8.06428	-6.61792	1.97105e-06	0.00212354	5.03388
8165709	MT-TP	-2.05768	9.85963	-3.08782	0.00583201	0.173025	-2.28724
7901175	TSPAN1	-2.10254	9.11414	-5.48595	2.32137e-05	0.0117233	2.79486
7995263	IGHV3-7	-2.11149	9.40845	-5.2791	3.70151e-05	0.0156517	2.36696
8103094	NR3C2	-2.13465	7.09485	-8.75405	2.96448e-08	8.71046e-05	8.71067
8160504	LRRC19	-2.17231	5.91152	-7.22688	5.59832e-07	0.000904717	6.15724
8101893	ADH1C	-2.22567	6.72906	-5.92113	8.8309e-06	0.00616566	3.67739
8101429	PLAC8	-2.24684	8.14589	-4.66299	0.000151941	0.0295378	1.06676
8095585	SLC4A4	-2.26234	7.11417	-9.69984	5.58263e-09	2.25545e-05	10.1092
8161384	LOC101059935	-2.26592	5.05578	-5.51138	2.19264e-05	0.0116178	2.8471
8023401	CCDC68	-2.32116	6.55177	-6.35268	3.46301e-06	0.00302508	4.52621
8029280	CD177	-2.33902	7.40316	-4.83126	0.000103023	0.0250361	1.42508
8069795	CLDN8	-2.35716	5.61219	-5.24261	4.02077e-05	0.0158482	2.29099
7902721	CLCA1	-2.44369	7.37365	-3.90189	0.000893198	0.0732717	-0.567923
7921690	ITLN1	-2.45209	6.48487	-3.8664	0.000970186	0.0767836	-0.644117
8112182	MIER3	-2.48766	7.35467	-6.82208	1.28536e-06	0.00163438	5.41715
8000636	NPIPB5	-2.518	5.51915	-3.12098	0.0054103	0.167657	-2.21905
7916075	RNU6-1281P	-2.52187	7.69479	-4.41114	0.000272582	0.0402289	0.527321
8103769	HPGD	-2.52841	6.62711	-4.33849	0.000322793	0.0451645	0.371228
7923929	PIGR	-2.53173	10.0342	-3.24861	0.0040467	0.146176	-1.9546
7983478	C15orf48	-2.5603	7.49859	-6.92333	1.04195e-06	0.00142651	5.60473
7908597	NR5A2	-2.5615	7.42947	-6.81122	1.31474e-06	0.00163438	5.39693
7915404	GUCA2A	-2.57709	8.37091	-7.94635	1.34935e-07	0.000290749	7.40697
8165644	MT-TF	-2.62843	10.8396	-6.13948	5.48341e-06	0.00412161	4.11029
8012852	RNU11-2P	-2.65014	7.03844	-2.49821	0.0213731	0.284514	-3.4528
8102523	FABP2	-2.66238	6.36536	-6.23136	4.49493e-06	0.00363202	4.29038
8008885	MIR21	-2.70339	7.44622	-2.81502	0.010737	0.21685	-2.83882
8015124	KRT20	-2.713	8.98669	-5.26189	3.84871e-05	0.0158482	2.33115
8014025	TMIGD1	-2.72523	6.68696	-8.2615	7.39452e-08	0.000170713	7.92799
8111915	SEPP1	-2.81626	7.316	-5.17167	4.72421e-05	0.0175263	2.14284
7981728	IGHV3-52	-2.93343	7.89306	-5.36079	3.07701e-05	0.0135035	2.53655
7999588	PLA2G10	-2.93423	8.6353	-4.71803	0.000133783	0.0285359	1.18417
7951796	NXPE4	-3.16435	7.39962	-7.09559	7.31274e-07	0.0011255	5.92011
7951789	NXPE1	-3.27415	7.96776	-6.55951	2.22973e-06	0.0022521	4.92303
8053654	FABP1	-3.48048	10.6313	-4.21687	0.000428534	0.0532717	0.10963
8135033	MUC12	-3.48157	10.6676	-7.05265	7.98451e-07	0.00117303	5.84194
8003578	ZG16	-3.65426	8.46347	-9.54805	7.24492e-09	2.60181e-05	9.89374
8109194	SLC26A2	-3.79193	7.81977	-8.46832	5.0184e-08	0.000135166	8.2613
8147132	CA2	-3.91553	7.65206	-14.2183	7.05859e-12	4.56282e-08	15.1985
8100827	IGJ	-4.18231	8.13841	-5.63342	1.66906e-05	0.0101784	3.09672
8151592	CA1	-4.46346	7.82174	-15.2652	1.92528e-12	1.55567e-08	16.0787
7940299	MS4A12	-4.86798	6.84297	-16.3907	5.1702e-13	5.5702e-09	16.928
8037053	CEACAM7	-5.26579	8.46217	-12.2513	1.01898e-10	5.48905e-07	13.2697
7902738	CLCA4	-5.87813	8.05736	-17.1234	2.28993e-13	3.70064e-09	17.4326
8142171	SLC26A3	-6.80157	7.93688	-28.5016	1.35403e-17	4.37637e-13	22.1409
