# Supplementary material for: The structural maintenance of chromosomes 5 is a possible biomarker for individualized treatment of colorectal cancer
Source: Cancer Med. 2022 Jul 27;12(3):3276–87. doi: 10.1002/cam4.5074 (PMC9939147; doi:10.1002/cam4.5074)
Supplement: Supplementary file 5 — Table S4 [file CAM4-12-3276-s006.xlsx]

## Sheet: Sheet1
The 423 genes analyzed in the follow assay
AADAT
ABCD3
ABHD2
ABI2
ACSS2
ACTBP2
ACTN1
ADAL
AFG3L2
AGAP7P
AGPAT5
AGPAT6
AHSA1
AMIGO2
ANKRD18A
ANP32E
ANXA1
ANXA2P2
AOAH
AP1S3
APP
ARHGAP29
ARHGEF3
ARL17B
ARNTL2
ATP10B
ATP1B3
ATP2C2
ATP6V0A1
AXIN2
B2M
B4GALT6
BAG6
BAZ2B
BMP2K
BMP3
BMP4
BSCL2
C10orf99
C12orf5
C15orf38-AP3S2
C19orf24
C1orf198
C1orf21
C1QBP
C2orf43
C3orf52
C4orf46
C5orf30
C8orf4
CA9
CAB39
CALCOCO2
CAPG
CAPNS1
CARHSP1
CAST
CCDC102B
CCDC144A
CCDC186
CCDC91
CCHCR1
CCL14
CCNL1
CD2AP
CD52
CDC42SE1
CDH17
CDH3
CDHR1
CDR1
CEACAM5
CEMIP
CES2
CFHR1
CHMP2B
CHMP4BP1
CKMT1B
CNST
COMMD1
COX1
COX2
COX3
CSNK2A3
CTAGE9
CTNND1
CTSB
CTSC
CTSS
CXorf23
CYB5R3
CYCS
CYTH1
CYTH2
DCAF16
DCBLD2
DCPS
DCTN6
DDRGK1
DDX26B
DGKA
DHRS11
DHX40
DNAJC10
DOCK10
DPYSL2
DRAM1
DUSP27
DYNLT3
E2F5
EAPP
EEF1D
EHBP1
EIF2B2
EIF3F
EIF4G3
EMC4
EPHX2
EPS8
ERBB2IP
ERV3-1
ESCO2
ETFDH
ETV4
F2RL1
FABP6
FADS1
FAM118B
FAM134B
FAS
FAT1
FBXO34
FDPS
FGF7P2
FMO5
FTH1P11
FTH1P2
FTH1P3
GALNT12
GBP3
GCC2
GLIPR1
GNA11
GNA13
GNAI2
GOLGA4
GOLIM4
GPR180
GRAMD1C
GUCY2C
HAS2
HDAC1
HDDC2
HIST1H1B
HIST1H2AL
HIST1H3B
HIST2H3A
HLA-A
HMGCS2
HMGN5
HNF4G
HNRNPUL1
HOMER1
HOXB6
HOXB8
HOXB9
HRCT1
HSPA4L
IDH3G
IFI6
IGHV3OR16-8
IL2RG
IL33
ILF3
IMP4
INTS10
IQGAP2
IRF1
KDM7A
KIAA1109
KIAA1468
KIFC1
KLK6
KMT2E
KNSTRN
KRT18
KRTAP4-9
KTN1
LEPREL1
LGALS3
LGALS4
LGALS9C
LGALSL
LGR4
LIPH
LRRC40
LRRFIP2
LRRN1
LUC7L3
MAOA
MAP3K13
MAP4K4
MCL1
MCM3
MCM4
MCOLN2
MED27
MEF2C
MEP1A
METAP2
MIR4485
MMP2
MMP7
MOB3B
MPC1
MRFAP1
MRGBP
MRPS31P5
MRPS7
MSX2
MTM1
MT-TK
MT-TM
MT-TN
MT-TP
MT-TQ
MT-TT
MT-TV
MT-TY
MYO1D
NADK2
NAP1L4P1
NBN
NCL
ND1
ND3
ND4
ND5
NDC1
NDUFS2
NEO1
NETO2
NIF3L1
NKTR
NPAT
NPEPPS
NPIPB5
NPSR1
NRP2
NT5E
NUP107
NUP88
OLA1
ORC1
PAFAH1B2
PARD3
PAWR
PCF11
PCGF6
PCYT1A
PDE8A
PGAM4
PGM2L1
PIK3R3
PIP5K1B
PITPNC1
PKN2
PKP4
PLEKHM3
PLK1
PLK2
PLK4
PLS1
PMS2P5
PNISR
PODXL
POLR2J3
PPIB
PPM1G
PPP1R7
PPP4C
PRC1
PRMT5
PSG3
PTMS
PTP4A1
PTPRC
PTPRR
PYROXD1
RAB9A
RABEP1
RAD51
RANBP1
RAP1B
RBBP8
RBM24
RBP5
RCC2
REG4
RHOBTB3
RN7SKP193
RN7SKP79
RN7SL305P
RN7SL34P
RN7SL493P
RN7SL769P
RNA5SP104
RNA5SP283
RNPC3
RNU1-106P
RNU5E-3P
RNU6-1018P
RNU6-1188P
RNU6-208P
RNU6-226P
RNU6-439P
RNU6-531P
RNU6-628P
RNU6-638P
RNU6-657P
RNU6-705P
RNU6-921P
RPL22P11
RPL26L1
RPL7P26
RPL7P48
RPS6KA6
RSRC2
RSRP1
SAA1
SATB2
SCARNA7
SEMA3C
SERPINB5
SFSWAP
SFTA2
SGK2
SLC20A1
SLC22A18AS
SLC25A51
SLC2A1
SLC2A13
SLC35A3
SLC35F2
SLC41A2
SLC46A3
SLC51B
SLC7A5P2
SMC5
SMG1
SMS
SNORA2A
SNORD113-3
SNORD115-44
SNORD56B
SNORD60
SNORD61
SOS2
SPCS3
SPPL2A
SPTLC2
SSRP1
STBD1
STC1
STK38
STX19
STXBP5
SUCO
SULT1C2
SUV420H1
TBCA
TCF12
TDP2
TGFB2
THRB
TIMM50
TJP1
TMBIM4
TMEM56
TMF1
TMX1
TMX4
TNFSF10
TNS4
TPD52
TPGS2
TPMT
TRIM31
TRNAS30P
TSPAN5
TUBA1A
TXNIP
TYW1B
TYW3
UBR2
UBR7
UFSP2
UQCRC2
VIPR1
VPS13A
VTI1A
WASL
WDR43
WDR52
WSB1
XRN1
YWHAH
ZBTB20
ZBTB25
ZBTB34
ZFP36L1
ZNF326
ZNF43
ZNF439
ZNF626
ZNF789
ZNF813
ZNF823
ZNF860
ZNF91
ZRANB2
ZSWIM6
ZZEF1
