# Supplementary material for: The structural maintenance of chromosomes 5 is a possible biomarker for individualized treatment of colorectal cancer
Source: Cancer Med. 2022 Jul 27;12(3):3276–87. doi: 10.1002/cam4.5074 (PMC9939147; doi:10.1002/cam4.5074)
Supplement: Supplementary file 6 — Table S5 [file CAM4-12-3276-s005.xlsx]

## Sheet: Sheet1
Primer sequence for qRT-PCR
Primer name	Sequence (5`-3`)
SMC5-Forward	CGTGGAAGGCTCTATCGTCC
SMC5-Reverse	GCTCGACTTCCCTGTTCCATT
SMC6-Forward	TGGCAACAATGGAAGTGGGA
SMC6-Reverse	CAAGACCGACTATGAGAGCTGTGA
NSMCE1-Forward	CGGAAGATGATGGGAGACCC
NSMCE1-Reverse	GCAAAGCCGGTTTCTGAGTC
NSMCE2-Forward	CACACCTATGAAGAGGACGCCA
NSMCE2-Reverse	CTACAGCCAATTTGAGGGCAA
NSMCE3-Forward	TAGGGGTCTACCCCACCAAG
NSMCE3-Reverse	TGGAATTCGTAGTCGACGGG
NSMCE4A-Forward	CCAGATCCGCCATCAGTA
NSMCE4A-Reverse	TCTTGCTCGGGACACTTC
SLF1-Forward	TGTTTGTTGCAGAGGCAGTC
SLF1-Reverse	AAGCACACCAGTTTTCCCCA
SLF2-Forward	GTGCTACTCTGTGGGGCTTT
SLF2-Reverse	TCCTGGCGACCAAGTCTTTC
GAPDH-Forward	GCACCGTCAAGGCTGAGAAC
GAPDH-Reverse	ATGGTGGTGAAGACGCCAGT
