# Supplementary material for: The structural maintenance of chromosomes 5 is a possible biomarker for individualized treatment of colorectal cancer
Source: Cancer Med. 2022 Jul 27;12(3):3276–87. doi: 10.1002/cam4.5074 (PMC9939147; doi:10.1002/cam4.5074)
Supplement: Supplementary file 7 — Table S6 [file CAM4-12-3276-s004.xlsx]

## Sheet: Sheet1
Primer sequence for plasmids construction
Primer name	Sequence (5`-3`)
PEGFP-N1-3*FLAG-SMC5-Forward	GATCTCGAGCTCCCCAAGCTTTAATGGCGACTCCGAGCAAGA
PEGFP-N1-3*FLAG-SMC5-Reverse	ATGGTGGCGACCGGTGGATCCTTAAGAAGGTTGAGTGAATGTAATACGG
pLK0.1-TRC-PURO-3*FLAG-shSMC5#1-Forward	GATCCCCgaagcaagatgttatagaaTTCAAGAGAttctctaacatcttgcttcTTTTTGGAAA
pLK0.1-TRC-PURO-3*FLAG-shSMC5#1- Reverse	AATTTTTCCAAAAAgaagcaagatgttatagaaTCTCTTGAAttctctaacatcttgcttcGGG
pLK0.1-TRC-PURO-3*FLAG-shSMC5#2-Forward	GATCCCCgcagtggattcagggttgaTTCAAGAGAtcaaccctgaatccactgcTTTTTGGAAA
pLK0.1-TRC-PURO-3*FLAG-shSMC5#2- Reverse	AATTTTTCCAAAAAgcagtggattcagggttgaTCTCTTGAAtcaaccctgaatccactgcGGG
