# Supplementary material for: The structural maintenance of chromosomes 5 is a possible biomarker for individualized treatment of colorectal cancer
Source: Cancer Med. 2022 Jul 27;12(3):3276–87. doi: 10.1002/cam4.5074 (PMC9939147; doi:10.1002/cam4.5074)
Supplement: Supplementary file 8 — Table S7 [file CAM4-12-3276-s002.xlsx]

## Sheet: Sheet1
Antibodies used in this paper
Antibody name	Dilution ratio	Source
Rabbit anti-SMC6	(1:2000, WB)	Abcam (#ab18039)
Rabbit anti-NSMCE4A	(1:100, WB)	Abcam (#ab178898)
Rabbit anti-SMC5	(1:2000, WB)	NOVUS (#NB100-469)
Rabbit anti-GAPDH	(1:3000, WB)	Proteintech (#60004-1-Ig)
Mouse anti-FLAG	(1:3000, WB)	Invitrogen (#MA191878)
anti-rabbit, HRP	(1:10000, WB)	Proteintech (#SA00001-2)
anti-mouse, HRP	(1:10000, WB)	Proteintech (#SA00001-1)
